# Supplementary material for: Poly[bis­[μ-1,4-bis­(imidazol-1-ylmeth­yl)benzene]dichloridocadmium(II)]
Source: Acta Crystallogr Sect E Struct Rep Online. 2008 Jun 28;64(Pt 7):m973. doi: 10.1107/S1600536808018990 (PMC2961887; doi:10.1107/S1600536808018990)
Supplement: Supplementary file 1 [file e-64-0m973-sup1.cif]

##############################################################################
###                                                                        ###
###        Electronic paper (Acta Crystallographica Section E)             ###
###                                                                        ###
##############################################################################
#                                                                            #
# This CIF contains the data in a paper accepted for publication in Acta     #
# Crystallographica Section E. It conforms to the requirements of Notes      #
# for Authors for Section E, and has been peer reviewed under the auspices   #
# of the IUCr Commission on Journals.                                        #
#                                                                            #
# Full details of the Crystallographic Information File format               #
# are given in the paper "The Crystallographic Information File (CIF):       #
# a New Standard Archive File for Crystallography" by S. R. Hall, F. H.      #
# Allen and I. D. Brown [Acta Cryst. (1991), A47, 655-685].                  #
#                                                                            #
# The current version of the core CIF dictionary is obtainable from          #
# ftp://ftp.iucr.org/pub/cif_core.dic. The current version number is 2.4.    #
#                                                                            #
# Software is freely available for graphical display of the structure(s) in  #
# this CIF.  For information consult the CIF home page http://www.iucr.org/  #
# cif/home.html                                                              #
#                                                                            #
# This file may be used for bona fide research purposes within the           #
# scientific community so long as proper attribution is given to the journal # 
# article from which it was obtained.                                        #
#                                                                            #
##############################################################################
                                             
data_I
_audit_creation_method     SHELXL-97
_chemical_name_systematic
;
Poly[bis[\m-1,4-bis(imidazol-1-ylmethyl)benzene]dichloridocadmium(II)]
;
_chemical_name_common     ?
_chemical_formula_moiety     'C28 H28 Cd Cl2 N8'
_chemical_formula_sum     'C28 H28 Cd Cl2 N8'
_chemical_formula_iupac     '[Cd Cl2 (C14 H14 N4)2]'
_chemical_formula_weight     659.88
_chemical_melting_point     ?
_symmetry_cell_setting     'monoclinic'
_symmetry_space_group_name_H-M     'P 21/c'
_symmetry_space_group_name_Hall     '-P 2ybc'
loop_
    _symmetry_equiv_pos_as_xyz
    'x, y, z'
    '-x, y+1/2, -z+1/2'
    '-x, -y, -z'
    'x, -y-1/2, z-1/2'
_cell_length_a     7.7983(3)
_cell_length_b     12.8274(6)
_cell_length_c     14.4190(6)
_cell_angle_alpha     90.00
_cell_angle_beta     105.6420(10)
_cell_angle_gamma     90.00
_cell_volume     1388.94(10)
_cell_formula_units_Z     2
_cell_measurement_reflns_used     4013
_cell_measurement_theta_min     2.71
_cell_measurement_theta_max     28.34
_cell_measurement_temperature     293(2)
_exptl_crystal_description     'block'
_exptl_crystal_colour     'colourless'
_exptl_crystal_size_max     0.32
_exptl_crystal_size_mid     0.26
_exptl_crystal_size_min     0.24
_exptl_crystal_density_diffrn     1.578
_exptl_crystal_density_meas     ?
_exptl_crystal_density_method     'not measured'
_exptl_crystal_F_000     668
_exptl_absorpt_coefficient_mu     1.013
_exptl_absorpt_correction_type     'multi-scan'
_exptl_absorpt_process_details     '(SAINT; Bruker, 2001)'
_exptl_absorpt_correction_T_min     0.74
_exptl_absorpt_correction_T_max     0.78
_exptl_special_details
;
;
_diffrn_ambient_temperature     293(2)
_diffrn_radiation_type     'MoK\a'
_diffrn_radiation_wavelength     0.71073
_diffrn_radiation_source     'sealed tube'
_diffrn_radiation_monochromator     'graphite'
_diffrn_measurement_device_type     'Bruker SMART APEX CCD area-detector'
_diffrn_measurement_method     '\f and \w'
_diffrn_detector_area_resol_mean     ?
_diffrn_reflns_number     7453
_diffrn_reflns_av_R_equivalents     0.0368
_diffrn_reflns_av_sigmaI/netI     0.0339
_diffrn_reflns_theta_min     2.16
_diffrn_reflns_theta_max     25.99
_diffrn_reflns_theta_full     25.99
_diffrn_measured_fraction_theta_max     0.997
_diffrn_measured_fraction_theta_full     0.997
_diffrn_reflns_limit_h_min     -9
_diffrn_reflns_limit_h_max     6
_diffrn_reflns_limit_k_min     -15
_diffrn_reflns_limit_k_max     14
_diffrn_reflns_limit_l_min     -17
_diffrn_reflns_limit_l_max     17
_diffrn_standards_number     ?
_diffrn_standards_interval_count     ?
_diffrn_standards_interval_time     ?
_diffrn_standards_decay_%     ?
_refine_special_details
;
Refinement of <i>F</i>^2^ against ALL reflections. The weighted <i>R</i>-factor
<i>wR</i> and goodness of fit <i>S</i> are based on <i>F</i>^2^, conventional
<i>R</i>-factors <i>R</i> are based on <i>F</i>, with <i>F</i> set to zero for
negative <i>F</i>^2^. The threshold expression of <i>F</i>^2^ >
\s(<i>F</i>^2^) is used only for calculating <i>R</i>-factors(gt) <i>etc</i>.
and is not relevant to the choice of reflections for refinement.
<i>R</i>-factors based on <i>F</i>^2^ are statistically about twice as large
as those based on <i>F</i>, and <i>R</i>- factors based on ALL data will be
even larger.
;
_reflns_number_total     2728
_reflns_number_gt     2331
_reflns_threshold_expression     I>2\s(I)
_refine_ls_structure_factor_coef     Fsqd
_refine_ls_matrix_type     full
_refine_ls_R_factor_all     0.0290
_refine_ls_R_factor_gt     0.0238
_refine_ls_wR_factor_gt     0.0554
_refine_ls_wR_factor_ref     0.0577
_refine_ls_goodness_of_fit_ref     1.005
_refine_ls_restrained_S_all     1.005
_refine_ls_number_reflns     2728
_refine_ls_number_parameters     178
_refine_ls_number_restraints     0
_refine_ls_hydrogen_treatment     constr
_refine_ls_weighting_scheme     calc
_refine_ls_weighting_details
                 'calc w=1/[\s^2^(Fo^2^)+(0.0298P)^2^] where P=(Fo^2^+2Fc^2^)/3'
_atom_sites_solution_hydrogens     geom
_atom_sites_solution_primary     direct
_atom_sites_solution_secondary     difmap
_refine_ls_shift/su_max     0.001
_refine_ls_shift/su_mean     0.000
_refine_diff_density_max     0.344
_refine_diff_density_min     -0.435
_refine_ls_extinction_method     none
_refine_ls_extinction_coef     ?
loop_
    _atom_type_symbol
    _atom_type_description
    _atom_type_scat_dispersion_real
    _atom_type_scat_dispersion_imag
    _atom_type_scat_source
    'C' 'C' 0.0033 0.0016
                         'International Tables Vol C Tables 4.2.6.8 and 6.1.1.4'
    'H' 'H' 0.0000 0.0000
                         'International Tables Vol C Tables 4.2.6.8 and 6.1.1.4'
    'N' 'N' 0.0061 0.0033
                         'International Tables Vol C Tables 4.2.6.8 and 6.1.1.4'
    'Cd' 'Cd' -0.8075 1.2024
                         'International Tables Vol C Tables 4.2.6.8 and 6.1.1.4'
    'Cl' 'Cl' 0.1484 0.1585
                         'International Tables Vol C Tables 4.2.6.8 and 6.1.1.4'
_computing_data_collection     'SMART (Bruker, 2001)'
_computing_cell_refinement     'SMART (Bruker, 2001)'
_computing_data_reduction     'SAINT (Bruker, 2001)'
_computing_structure_solution     'SHELXTL (Sheldrick, 2008)'
_computing_structure_refinement     'SHELXTL (Sheldrick, 2008)'
_computing_molecular_graphics     'SHELXTL (Sheldrick, 2008)'
_computing_publication_material     'SHELXTL (Sheldrick, 2008)'
loop_
    _atom_site_type_symbol
    _atom_site_label
    _atom_site_fract_x
    _atom_site_fract_y
    _atom_site_fract_z
    _atom_site_U_iso_or_equiv
    _atom_site_adp_type
    _atom_site_calc_flag
    _atom_site_refinement_flags
    _atom_site_occupancy
    _atom_site_disorder_assembly
    _atom_site_disorder_group
    Cd Cd1 0.0000 0.5000 0.0000 0.02725(8) Uani d S 1 . .
    C C1 0.3962(3) 0.60574(17) 0.12383(16) 0.0408(5) Uani d . 1 . .
    H H1 0.4470 0.5971 0.0729 0.049 Uiso calc R 1 . .
    C C2 0.2078(3) 0.60595(15) 0.20672(14) 0.0323(5) Uani d . 1 . .
    H H2 0.1033 0.5975 0.2253 0.039 Uiso calc R 1 . .
    C C3 0.4819(3) 0.64371(17) 0.21155(16) 0.0418(5) Uani d . 1 . .
    H H3 0.5999 0.6653 0.2321 0.050 Uiso calc R 1 . .
    C C4 0.3888(3) 0.67235(16) 0.36600(15) 0.0411(5) Uani d . 1 . .
    H H4A 0.2794 0.7003 0.3757 0.049 Uiso calc R 1 . .
    H H4B 0.4784 0.7268 0.3818 0.049 Uiso calc R 1 . .
    C C5 0.4493(3) 0.58124(15) 0.43373(14) 0.0300(4) Uani d . 1 . .
    C C6 0.3967(3) 0.47986(15) 0.40840(16) 0.0367(5) Uani d . 1 . .
    H H6 0.3268 0.4656 0.3465 0.044 Uiso calc R 1 . .
    C C7 0.4469(3) 0.39939(16) 0.47405(15) 0.0353(5) Uani d . 1 . .
    H H7 0.4103 0.3317 0.4559 0.042 Uiso calc R 1 . .
    C C8 0.0724(3) 0.33407(15) 0.18324(15) 0.0351(5) Uani d . 1 . .
    H H8 0.1700 0.3061 0.1665 0.042 Uiso calc R 1 . .
    C C9 0.0320(3) 0.31662(16) 0.26739(15) 0.0361(5) Uani d . 1 . .
    H H9 0.0957 0.2760 0.3186 0.043 Uiso calc R 1 . .
    C C10 -0.1663(3) 0.41959(15) 0.17628(14) 0.0340(5) Uani d . 1 . .
    H H10 -0.2654 0.4624 0.1550 0.041 Uiso calc R 1 . .
    C C11 -0.2121(3) 0.38072(18) 0.33871(15) 0.0434(6) Uani d . 1 . .
    H H11A -0.2346 0.3118 0.3606 0.052 Uiso calc R 1 . .
    H H11B -0.3260 0.4149 0.3132 0.052 Uiso calc R 1 . .
    C C12 -0.1024(3) 0.44253(16) 0.42282(14) 0.0338(5) Uani d . 1 . .
    C C13 -0.0831(3) 0.54885(18) 0.41550(15) 0.0413(5) Uani d . 1 . .
    H H13 -0.1394 0.5825 0.3582 0.050 Uiso calc R 1 . .
    C C14 -0.0181(3) 0.39392(18) 0.50832(14) 0.0401(5) Uani d . 1 . .
    H H14 -0.0296 0.3223 0.5146 0.048 Uiso calc R 1 . .
    Cl Cl1 -0.23305(7) 0.63726(4) 0.02514(4) 0.04181(14) Uani d . 1 . .
    N N1 0.2237(2) 0.58192(13) 0.12087(12) 0.0331(4) Uani d . 1 . .
    N N2 0.3585(2) 0.64392(12) 0.26426(12) 0.0330(4) Uani d . 1 . .
    N N3 -0.0517(2) 0.39902(12) 0.12627(12) 0.0338(4) Uani d . 1 . .
    N N4 -0.1214(2) 0.37075(13) 0.26207(11) 0.0327(4) Uani d . 1 . .
loop_
    _atom_site_aniso_label
    _atom_site_aniso_U_11
    _atom_site_aniso_U_22
    _atom_site_aniso_U_33
    _atom_site_aniso_U_12
    _atom_site_aniso_U_13
    _atom_site_aniso_U_23
    Cd1 0.03452(13) 0.02730(12) 0.02127(12) 0.00197(8) 0.00982(9) 0.00096(8)
    C1 0.0377(13) 0.0508(13) 0.0369(12) 0.0034(11) 0.0151(10) 0.0020(10)
    C2 0.0337(12) 0.0325(11) 0.0313(11) 0.0002(9) 0.0098(9) 0.0016(9)
    C3 0.0301(12) 0.0469(13) 0.0461(14) -0.0008(10) 0.0066(11) 0.0077(11)
    C4 0.0568(15) 0.0319(11) 0.0292(11) -0.0001(10) 0.0025(11) -0.0002(9)
    C5 0.0343(11) 0.0285(10) 0.0257(10) -0.0028(8) 0.0058(9) 0.0005(8)
    C6 0.0433(13) 0.0334(12) 0.0261(11) -0.0056(9) -0.0030(10) -0.0027(9)
    C7 0.0459(13) 0.0266(11) 0.0292(10) -0.0076(9) 0.0029(9) -0.0031(9)
    C8 0.0409(13) 0.0314(11) 0.0353(11) 0.0025(9) 0.0140(10) 0.0016(9)
    C9 0.0439(13) 0.0341(11) 0.0279(11) -0.0023(10) 0.0057(10) 0.0046(9)
    C10 0.0409(12) 0.0328(11) 0.0295(11) -0.0005(9) 0.0120(10) -0.0002(9)
    C11 0.0512(14) 0.0534(14) 0.0322(12) -0.0177(11) 0.0226(11) -0.0107(10)
    C12 0.0410(13) 0.0368(12) 0.0281(11) -0.0056(10) 0.0171(10) -0.0057(9)
    C13 0.0535(15) 0.0399(13) 0.0289(11) 0.0021(11) 0.0081(11) 0.0056(10)
    C14 0.0607(16) 0.0270(11) 0.0348(12) -0.0030(10) 0.0169(11) 0.0005(9)
    Cl1 0.0455(3) 0.0355(3) 0.0504(3) 0.0090(2) 0.0233(3) -0.0009(2)
    N1 0.0341(10) 0.0366(10) 0.0293(9) 0.0022(8) 0.0098(8) -0.0002(7)
    N2 0.0393(10) 0.0302(9) 0.0265(9) -0.0012(8) 0.0035(8) 0.0031(7)
    N3 0.0437(11) 0.0325(9) 0.0276(9) 0.0018(8) 0.0139(8) 0.0038(7)
    N4 0.0427(11) 0.0347(9) 0.0235(9) -0.0087(8) 0.0139(8) -0.0030(7)
_geom_special_details
;
All e.s.d.'s (except the e.s.d. in the dihedral angle between two l.s. planes)
are estimated using the full covariance matrix. The cell e.s.d.'s are taken
into account individually in the estimation of e.s.d.'s in distances, angles
and torsion angles; correlations between e.s.d.'s in cell parameters are only
used when they are defined by crystal symmetry. An approximate (isotropic)
treatment of cell e.s.d.'s is used for estimating e.s.d.'s involving l.s.
planes.
;
loop_
    _geom_bond_atom_site_label_1
    _geom_bond_atom_site_label_2
    _geom_bond_site_symmetry_2
    _geom_bond_distance
    _geom_bond_publ_flag
    Cd1 N1 3_565 2.3546(17) y
    Cd1 N1 . 2.3546(17) y
    Cd1 N3 . 2.3561(15) y
    Cd1 N3 3_565 2.3561(15) y
    Cd1 Cl1 3_565 2.6248(5) y
    Cd1 Cl1 . 2.6248(5) y
    C1 C3 . 1.352(3) ?
    C1 N1 . 1.369(3) ?
    C1 H1 . 0.9300 ?
    C2 N1 . 1.314(2) ?
    C2 N2 . 1.335(3) ?
    C2 H2 . 0.9300 ?
    C3 N2 . 1.378(3) ?
    C3 H3 . 0.9300 ?
    C4 N2 . 1.468(3) ?
    C4 C5 . 1.514(3) ?
    C4 H4A . 0.9700 ?
    C4 H4B . 0.9700 ?
    C5 C7 3_666 1.380(3) ?
    C5 C6 . 1.383(3) ?
    C6 C7 . 1.384(3) ?
    C6 H6 . 0.9300 ?
    C7 C5 3_666 1.380(3) ?
    C7 H7 . 0.9300 ?
    C8 C9 . 1.352(3) ?
    C8 N3 . 1.370(3) ?
    C8 H8 . 0.9300 ?
    C9 N4 . 1.367(3) ?
    C9 H9 . 0.9300 ?
    C10 N3 . 1.317(2) ?
    C10 N4 . 1.346(2) ?
    C10 H10 . 0.9300 ?
    C11 N4 . 1.469(2) ?
    C11 C12 . 1.507(3) ?
    C11 H11A . 0.9700 ?
    C11 H11B . 0.9700 ?
    C12 C13 . 1.379(3) ?
    C12 C14 . 1.380(3) ?
    C13 C14 3_566 1.379(3) ?
    C13 H13 . 0.9300 ?
    C14 C13 3_566 1.379(3) ?
    C14 H14 . 0.9300 ?
loop_
    _geom_angle_atom_site_label_1
    _geom_angle_atom_site_label_2
    _geom_angle_atom_site_label_3
    _geom_angle_site_symmetry_1
    _geom_angle_site_symmetry_3
    _geom_angle
    _geom_angle_publ_flag
    N1 Cd1 N1 3_565 . 180.00(7) y
    N1 Cd1 N3 3_565 . 94.57(6) y
    N1 Cd1 N3 . . 85.43(6) y
    N1 Cd1 N3 3_565 3_565 85.43(6) y
    N1 Cd1 N3 . 3_565 94.57(6) y
    N3 Cd1 N3 . 3_565 180.00(6) y
    N1 Cd1 Cl1 3_565 3_565 90.04(4) y
    N1 Cd1 Cl1 . 3_565 89.96(4) y
    N3 Cd1 Cl1 . 3_565 90.40(4) y
    N3 Cd1 Cl1 3_565 3_565 89.60(4) y
    N1 Cd1 Cl1 3_565 . 89.96(4) y
    N1 Cd1 Cl1 . . 90.04(4) y
    N3 Cd1 Cl1 . . 89.60(4) y
    N3 Cd1 Cl1 3_565 . 90.40(4) y
    Cl1 Cd1 Cl1 3_565 . 180.00(2) y
    C3 C1 N1 . . 110.09(19) ?
    C3 C1 H1 . . 125.0 ?
    N1 C1 H1 . . 125.0 ?
    N1 C2 N2 . . 112.35(18) ?
    N1 C2 H2 . . 123.8 ?
    N2 C2 H2 . . 123.8 ?
    C1 C3 N2 . . 105.90(19) ?
    C1 C3 H3 . . 127.0 ?
    N2 C3 H3 . . 127.0 ?
    N2 C4 C5 . . 113.02(17) ?
    N2 C4 H4A . . 109.0 ?
    C5 C4 H4A . . 109.0 ?
    N2 C4 H4B . . 109.0 ?
    C5 C4 H4B . . 109.0 ?
    H4A C4 H4B . . 107.8 ?
    C7 C5 C6 3_666 . 118.61(17) ?
    C7 C5 C4 3_666 . 118.82(18) ?
    C6 C5 C4 . . 122.48(19) ?
    C5 C6 C7 . . 120.8(2) ?
    C5 C6 H6 . . 119.6 ?
    C7 C6 H6 . . 119.6 ?
    C5 C7 C6 3_666 . 120.60(19) ?
    C5 C7 H7 3_666 . 119.7 ?
    C6 C7 H7 . . 119.7 ?
    C9 C8 N3 . . 109.92(19) ?
    C9 C8 H8 . . 125.0 ?
    N3 C8 H8 . . 125.0 ?
    C8 C9 N4 . . 106.13(18) ?
    C8 C9 H9 . . 126.9 ?
    N4 C9 H9 . . 126.9 ?
    N3 C10 N4 . . 111.30(19) ?
    N3 C10 H10 . . 124.3 ?
    N4 C10 H10 . . 124.3 ?
    N4 C11 C12 . . 111.53(17) ?
    N4 C11 H11A . . 109.3 ?
    C12 C11 H11A . . 109.3 ?
    N4 C11 H11B . . 109.3 ?
    C12 C11 H11B . . 109.3 ?
    H11A C11 H11B . . 108.0 ?
    C13 C12 C14 . . 118.68(18) ?
    C13 C12 C11 . . 120.56(19) ?
    C14 C12 C11 . . 120.8(2) ?
    C14 C13 C12 3_566 . 121.08(19) ?
    C14 C13 H13 3_566 . 119.5 ?
    C12 C13 H13 . . 119.5 ?
    C13 C14 C12 3_566 . 120.2(2) ?
    C13 C14 H14 3_566 . 119.9 ?
    C12 C14 H14 . . 119.9 ?
    C2 N1 C1 . . 105.06(18) ?
    C2 N1 Cd1 . . 124.26(14) ?
    C1 N1 Cd1 . . 130.41(14) ?
    C2 N2 C3 . . 106.59(17) ?
    C2 N2 C4 . . 126.14(18) ?
    C3 N2 C4 . . 127.12(19) ?
    C10 N3 C8 . . 105.51(16) ?
    C10 N3 Cd1 . . 126.54(13) ?
    C8 N3 Cd1 . . 123.87(13) ?
    C10 N4 C9 . . 107.12(16) ?
    C10 N4 C11 . . 126.32(19) ?
    C9 N4 C11 . . 126.38(18) ?
data_global
_journal_date_recd_electronic     2008-05-09
_journal_date_accepted     2008-06-23
_journal_name_full     'Acta Crystallographica, Section E'
_journal_year     2008
_journal_volume     64
_journal_issue      7
_journal_page_first     m973
_journal_page_last     m973
_journal_paper_category     QM
_journal_coeditor_code     SG2246
_publ_contact_author_name     'Yu Ding'
_publ_contact_author_address
;
Department of Chemistry
  Xiaogan University
  Xiaogan
  Hubei   432000
  China
;
_publ_contact_author_email     dy9802@126.com
_publ_contact_author_fax     '86 712 2345305'
_publ_contact_author_phone     '86 712 2345464'
_publ_section_title
;
Poly[bis[\m-1,4-bis(imidazol-1-ylmethyl)benzene]dichloridocadmium(II)]
;
loop_
    _publ_author_name
    _publ_author_footnote
    _publ_author_address
    'Yu Ding' .
; Department of Chemistry
   Xiaogan University
   Xiaogan
   Hubei 432000
   People's Republic of China
;
    'Genwen Zheng' .
; Department of Chemistry
   Xiaogan University
   Xiaogan
   Hubei 432000
   People's Republic of China
;
    'Zhengbing Fu' .
; Department of Chemistry
   Xiaogan University
   Xiaogan
   Hubei 432000
   People's Republic of China
;
    'Xinliang Hu' .
; Department of Chemistry
   Xiaogan University
   Xiaogan
   Hubei 432000
   People's Republic of China
;
_publ_section_synopsis     .
