# Supplementary material for: Poly[bis­[μ-1,4-bis­(imidazol-1-ylmeth­yl)benzene]dichloridocadmium(II)]
Source: Acta Crystallogr Sect E Struct Rep Online. 2008 Jun 28;64(Pt 7):m973. doi: 10.1107/S1600536808018990 (PMC2961887; doi:10.1107/S1600536808018990)
Supplement: Supplementary file 2 [file e-64-0m973-Isup2.hkl]

# 
# h,k,l, Fc-squared, Fo-squared, sigma(Fo-squared) and status flag 
# 
data_I
_shelx_title ' 250913C_0m in P2(1)/c' 
_shelx_refln_list_code          4 
_shelx_F_calc_maximum      150.82 
_exptl_crystal_F_000       668.00 
_reflns_d_resolution_high  0.8110 
 
loop_ 
 _symmetry_equiv_pos_as_xyz 
 'x, y, z' 
 '-x, y+1/2, -z+1/2' 
 '-x, -y, -z' 
 'x, -y-1/2, z-1/2' 
 
_cell_length_a     7.7983 
_cell_length_b    12.8274 
_cell_length_c    14.4190 
_cell_angle_alpha  90.000 
_cell_angle_beta  105.642 
_cell_angle_gamma  90.000 
 
_shelx_F_squared_multiplier     1.000 
 
loop_ 
 _refln_index_h 
 _refln_index_k 
 _refln_index_l 
 _refln_F_squared_calc 
 _refln_F_squared_meas 
 _refln_F_squared_sigma 
 _refln_observed_status 
   1   0   0    17183.95    15311.82    317.03 o 
   2   0   0     8677.36     8397.48    122.23 o 
   3   0   0     1511.53     1386.08     40.19 o 
   4   0   0     4908.17     4532.61     57.69 o 
   5   0   0     6177.64     6250.86     76.69 o 
   6   0   0       39.12       34.01      8.66 o 
   7   0   0       11.38        6.51      6.22 o 
   8   0   0      785.10      808.08     55.63 o 
   9   0   0      583.83      664.72     54.80 o 
   1   1   0     2105.30     1927.22     19.08 o 
   2   1   0      457.28      424.17     10.75 o 
   3   1   0      977.85      989.82     20.35 o 
   4   1   0      130.74      161.93      8.21 o 
   5   1   0      525.49      562.04     16.57 o 
   6   1   0        0.97        1.81      3.08 o 
   7   1   0       22.48       17.70      6.39 o 
   8   1   0        0.28       13.33      7.74 o 
   9   1   0        0.14        0.00      7.65 o 
   0   2   0    20324.14    18141.45    133.94 o 
   1   2   0     7761.88     7455.54     61.18 o 
   2   2   0     5719.04     5478.20     28.40 o 
   3   2   0     2554.30     2364.66     33.37 o 
   4   2   0     1846.18     1783.91     25.21 o 
   5   2   0     2065.87     1720.23    139.85 o 
   6   2   0      752.19      773.35     25.95 o 
   7   2   0      901.28      944.73     31.27 o 
   8   2   0      333.14      368.69     21.75 o 
   9   2   0      308.25      327.50     28.45 o 
   1   3   0     5243.58     5232.23     63.88 o 
   2   3   0     1644.88     1699.19     20.04 o 
   3   3   0      819.96      938.52     13.79 o 
   4   3   0       48.91       51.52      5.21 o 
   5   3   0        7.60        5.36      3.82 o 
   6   3   0      111.34      102.91     11.49 o 
   7   3   0       96.54       97.21     12.58 o 
   8   3   0        0.06        0.00      5.05 o 
   9   3   0        0.23        0.00     10.36 o 
   0   4   0    16301.35    16283.93    108.35 o 
   1   4   0     3678.39     3689.74     39.91 o 
   2   4   0     7959.76     7795.96     73.76 o 
   3   4   0     7132.65     7154.60     49.97 o 
   4   4   0      425.96      434.24     14.30 o 
   5   4   0      339.81      322.06     15.83 o 
   6   4   0     1876.31     1883.31     41.15 o 
   7   4   0     1784.05     1807.42     44.03 o 
   8   4   0      186.10      220.94     24.35 o 
   1   5   0      445.81      435.31      8.26 o 
   2   5   0     1180.48     1280.33     19.11 o 
   3   5   0     1698.67     1690.49     25.01 o 
   4   5   0       77.75       67.54      6.90 o 
   5   5   0      854.89      809.30     24.84 o 
   6   5   0       33.08       34.37      7.58 o 
   7   5   0        5.99        4.59      6.96 o 
   8   5   0       21.05       31.34     11.77 o 
   0   6   0     2493.13     2296.43     36.54 o 
   1   6   0     2288.27     2206.86     26.59 o 
   2   6   0     2953.25     2800.96     44.68 o 
   3   6   0     5529.20     5415.09     46.03 o 
   4   6   0     1361.56     1304.18     25.38 o 
   5   6   0     1214.58     1213.19     33.91 o 
   6   6   0      794.06      794.51     36.69 o 
   7   6   0      206.63      180.04     21.96 o 
   8   6   0      695.87      754.44     69.25 o 
   1   7   0      939.35     1019.34     15.14 o 
   2   7   0      724.14      758.90     16.47 o 
   3   7   0      455.12      455.86     14.17 o 
   4   7   0       20.39       20.05      5.95 o 
   5   7   0       59.84       63.23     10.37 o 
   6   7   0      305.73      308.79     52.52 o 
   7   7   0       27.31       12.92     11.86 o 
   8   7   0        3.51        7.36      8.21 o 
   0   8   0     5686.89     5598.02    112.46 o 
   1   8   0     1430.04     1412.17     19.20 o 
   2   8   0      513.09      473.69     13.85 o 
   3   8   0     1236.94     1215.83     31.17 o 
   4   8   0     2622.88     2566.05     48.72 o 
   5   8   0     1678.12     1721.47     43.07 o 
   6   8   0      460.81      493.62     24.98 o 
   7   8   0      200.29      200.98     23.97 o 
   1   9   0     1202.58     1201.20     29.18 o 
   2   9   0       31.19       39.49      7.44 o 
   3   9   0      480.64      506.98     21.31 o 
   4   9   0      282.82      296.44     17.75 o 
   5   9   0      339.00      317.12     19.71 o 
   6   9   0      133.16      134.11     16.06 o 
   7   9   0       87.23       95.10     18.24 o 
   0  10   0     1629.20     1682.73     41.34 o 
   1  10   0     1615.02     1633.45     34.18 o 
   2  10   0     2740.23     2777.81     47.77 o 
   3  10   0     1598.50     1546.95     38.30 o 
   4  10   0     1205.53     1197.38     36.00 o 
   5  10   0     1490.21     1437.32     42.12 o 
   6  10   0      617.95      669.70     43.65 o 
   7  10   0      722.20      780.58     44.02 o 
   1  11   0        0.02        2.07      3.46 o 
   2  11   0      298.16      328.74     17.77 o 
   3  11   0       18.04       17.04      6.50 o 
   4  11   0       55.07       47.01      9.29 o 
   5  11   0       17.00        9.83      6.56 o 
   6  11   0       90.21       92.78     14.70 o 
   0  12   0      997.82      978.89     57.28 o 
   1  12   0      573.64      592.93     31.85 o 
   2  12   0     1734.29     1693.29     51.93 o 
   3  12   0      835.04      799.31     31.77 o 
   4  12   0      361.23      370.54     22.21 o 
   5  12   0      645.78      603.52     29.80 o 
   6  12   0      407.19      406.39     25.96 o 
   1  13   0      160.28      175.97     20.83 o 
   2  13   0       11.65       15.78      8.16 o 
   3  13   0      339.72      339.86     26.15 o 
   4  13   0       14.74        9.01      8.01 o 
   5  13   0      128.19      120.50     16.90 o 
   0  14   0      622.24      668.44     52.41 o 
   1  14   0      288.04      323.11     26.21 o 
   2  14   0       24.53       18.09      8.53 o 
   3  14   0       86.94       69.67     15.60 o 
   4  14   0      445.73      494.27     34.05 o 
   1  15   0        4.44        2.35      6.57 o 
   2  15   0        0.26        0.00      5.06 o 
  -9   1   1      251.91      287.67     26.28 o 
  -8   1   1      580.38      633.35     34.09 o 
  -7   1   1      274.01      286.00     17.25 o 
  -6   1   1     1947.28     1898.17     32.68 o 
  -5   1   1     4396.15     4410.83     44.48 o 
  -4   1   1     5626.63     5266.61     42.76 o 
  -3   1   1     4038.09     3909.92     37.95 o 
  -2   1   1     5902.67     6148.56     66.08 o 
  -1   1   1    13463.26    13327.28    270.90 o 
   0   1   1     4276.48     4675.50     31.30 o 
   1   1   1     9121.85     8806.26    150.12 o 
   2   1   1     5349.11     4995.43     73.81 o 
   3   1   1     2137.91     2029.35     36.40 o 
   4   1   1     9323.31     9127.81     74.58 o 
   5   1   1     2367.96     2232.85     36.07 o 
   6   1   1      401.53      401.10     16.07 o 
   7   1   1      194.34      193.58     15.71 o 
   8   1   1      763.25      775.24     39.29 o 
   9   1   1      170.43      201.73     25.05 o 
  -9   2   1       55.68       70.96     23.41 o 
  -8   2   1        7.43       12.45      6.45 o 
  -7   2   1      519.29      526.67     23.22 o 
  -6   2   1       39.97       24.94      6.54 o 
  -5   2   1      939.37      957.06     20.68 o 
  -4   2   1       45.72       57.49      5.32 o 
  -3   2   1     1567.84     1573.55     19.38 o 
  -2   2   1       34.92       45.92      2.89 o 
  -1   2   1     5879.98     5962.14     81.06 o 
   0   2   1      115.26      120.73      3.49 o 
   1   2   1    22745.27    21842.83    395.01 o 
   2   2   1      987.96      974.68     31.44 o 
   3   2   1     1650.82     1580.35     32.39 o 
   4   2   1      110.13      100.24      8.46 o 
   5   2   1        4.28        9.60      5.23 o 
   6   2   1       24.67       23.92      6.77 o 
   7   2   1        0.09        0.00      4.37 o 
   8   2   1      221.02      223.49     18.98 o 
   9   2   1        4.03        0.00      8.23 o 
  -9   3   1      113.91      110.70     19.60 o 
  -8   3   1      339.56      344.61     26.54 o 
  -7   3   1     1133.88     1195.82     34.91 o 
  -6   3   1     2183.63     2259.81     43.43 o 
  -5   3   1     1427.76     1322.99     30.13 o 
  -4   3   1      820.99      790.70     15.94 o 
  -3   3   1     2409.96     2199.66     26.17 o 
  -2   3   1    14574.61    14117.29    200.86 o 
  -1   3   1     2334.12     2326.72     24.56 o 
   0   3   1      671.55      599.87      9.01 o 
   1   3   1     6950.67     6989.33    105.08 o 
   2   3   1     6661.10     6376.83     94.63 o 
   3   3   1    10451.52    10219.78    132.71 o 
   4   3   1     2844.99     2781.48     32.17 o 
   5   3   1     1831.03     1795.03     36.88 o 
   6   3   1     3337.07     3400.24     55.77 o 
   7   3   1     1777.00     1754.95     43.86 o 
   8   3   1      178.10      189.27     18.12 o 
  -9   4   1       26.28       17.63     10.57 o 
  -8   4   1       15.05       13.76      8.94 o 
  -7   4   1        2.88        0.00      5.45 o 
  -6   4   1      675.92      644.00     23.84 o 
  -5   4   1       49.40       58.03      7.95 o 
  -4   4   1      484.52      529.11     15.18 o 
  -3   4   1        4.60        7.96      2.65 o 
  -2   4   1       19.59       18.58      2.66 o 
  -1   4   1      148.09      154.18      5.77 o 
   0   4   1        7.43       10.97      2.08 o 
   1   4   1     7971.89     5559.27   1947.48 o 
   2   4   1      109.19      104.62      6.17 o 
   3   4   1       16.16       16.25      4.15 o 
   4   4   1       41.44       47.93      6.28 o 
   5   4   1       82.25       74.97      9.39 o 
   6   4   1       75.28       70.27     10.36 o 
   7   4   1       44.59       46.02      9.59 o 
   8   4   1       16.56       15.54      9.63 o 
  -8   5   1      391.76      382.78     29.11 o 
  -7   5   1     1360.15     1312.42     49.04 o 
  -6   5   1     1949.72     1927.74     54.71 o 
  -5   5   1      701.85      662.70     21.99 o 
  -4   5   1     4489.77     4574.66     44.70 o 
  -3   5   1     5417.15     5220.84     71.41 o 
  -2   5   1    16105.00    16329.82    196.24 o 
  -1   5   1     6796.88     6830.18     65.28 o 
   0   5   1     1587.82     1596.27     21.46 o 
   1   5   1     2893.45     2751.15     42.57 o 
   2   5   1     4555.69     4417.16     66.67 o 
   3   5   1      897.89      841.32     18.71 o 
   4   5   1      891.20      850.45     21.01 o 
   5   5   1      723.74      733.84     24.49 o 
   6   5   1     1383.31     1371.74     36.50 o 
   7   5   1      893.48      944.82     45.73 o 
   8   5   1       20.81       21.14     10.77 o 
  -8   6   1        0.35        2.49      7.59 o 
  -7   6   1      178.43      179.24     21.53 o 
  -6   6   1      288.32      302.23     30.20 o 
  -5   6   1      542.62      567.97     24.59 o 
  -4   6   1        4.48        7.23      3.29 o 
  -3   6   1      499.33      426.41     13.55 o 
  -2   6   1       84.28       84.38      6.44 o 
  -1   6   1       62.92       61.61      3.92 o 
   0   6   1      412.90      415.23      9.35 o 
   1   6   1     3259.09     3380.00     34.40 o 
   2   6   1      135.71      112.58      7.05 o 
   3   6   1     1319.80     1374.91     24.56 o 
   4   6   1       53.45       57.28      6.92 o 
   5   6   1       12.52       13.66      4.44 o 
   6   6   1       87.85      103.58     16.12 o 
   7   6   1        8.62        0.54      5.85 o 
   8   6   1       32.26       33.40     12.52 o 
  -8   7   1      447.26      441.64     32.77 o 
  -7   7   1      424.53      437.75     30.13 o 
  -6   7   1      218.71      210.95     21.80 o 
  -5   7   1      444.60      462.17     21.69 o 
  -4   7   1     4710.38     4554.84     61.62 o 
  -3   7   1     2850.67     2861.73     45.09 o 
  -2   7   1      959.64     1015.72     17.31 o 
  -1   7   1     3554.09     3738.32     32.05 o 
   0   7   1     8411.23     8583.22     57.98 o 
   1   7   1     3307.69     3339.57     40.09 o 
   2   7   1     3248.31     3307.24     45.35 o 
   3   7   1      322.54      276.90     11.78 o 
   4   7   1     2343.12     2319.28     35.98 o 
   5   7   1     1301.49     1275.50     36.54 o 
   6   7   1      118.56      137.95     18.95 o 
   7   7   1      160.30      162.69     22.18 o 
   8   7   1      287.11      334.26     30.21 o 
  -8   8   1       14.66        4.58      8.26 o 
  -7   8   1       38.97       38.70     12.34 o 
  -6   8   1      330.69      313.01     20.02 o 
  -5   8   1       12.47        7.50      4.84 o 
  -4   8   1      145.78      151.54     13.59 o 
  -3   8   1       61.95       61.40      8.93 o 
  -2   8   1      184.00      184.95     11.83 o 
  -1   8   1      415.83      433.11     10.65 o 
   0   8   1        8.90        5.34      2.24 o 
   1   8   1     1058.19     1075.13     17.23 o 
   2   8   1       19.54       11.95      3.72 o 
   3   8   1      198.90      191.05     13.47 o 
   4   8   1       64.27       63.48      9.93 o 
   5   8   1       90.49       80.41     11.67 o 
   6   8   1        0.05        0.00      3.59 o 
   7   8   1        7.69        0.00      5.86 o 
  -7   9   1      194.55      248.79     26.80 o 
  -6   9   1      168.74      165.84     17.28 o 
  -5   9   1      367.12      346.54     20.29 o 
  -4   9   1      246.76      233.30     15.65 o 
  -3   9   1     1216.59     1173.45     42.58 o 
  -2   9   1     1325.50     1307.69     31.33 o 
  -1   9   1     2069.42     2039.93     36.34 o 
   0   9   1     2864.18     3003.47     31.63 o 
   1   9   1     2597.69     2783.91     34.72 o 
   2   9   1     1721.80     1710.69     42.54 o 
   3   9   1     2098.98     2056.11     42.64 o 
   4   9   1     1028.74      975.55     31.73 o 
   5   9   1      645.98      583.82     26.51 o 
   6   9   1      288.00      299.41     20.65 o 
   7   9   1      319.54      319.91     29.13 o 
  -7  10   1       45.68       43.42     13.91 o 
  -6  10   1       84.71       68.74     12.63 o 
  -5  10   1       13.87       13.68      6.17 o 
  -4  10   1        1.23        4.83      4.51 o 
  -3  10   1      626.70      634.28     24.70 o 
  -2  10   1      308.03      292.48     16.07 o 
  -1  10   1      492.53      497.65     17.11 o 
   0  10   1        1.15        0.91      2.26 o 
   1  10   1       24.72       23.45      5.88 o 
   2  10   1       51.26       60.63      9.26 o 
   3  10   1     1068.13     1030.15     31.57 o 
   4  10   1       90.94       91.52     12.60 o 
   5  10   1       41.71       38.18     10.90 o 
   6  10   1        0.62        4.51      5.23 o 
   7  10   1        1.86        2.40      8.48 o 
  -6  11   1      771.35      733.82     33.04 o 
  -5  11   1      448.42      425.32     25.88 o 
  -4  11   1       70.58       69.46     11.29 o 
  -3  11   1     1295.33     1309.48     36.61 o 
  -2  11   1     2704.03     2713.21     68.48 o 
  -1  11   1     3607.82     3579.95     64.90 o 
   0  11   1      408.68      382.53     24.13 o 
   1  11   1     1389.31     1348.74     42.31 o 
   2  11   1     1032.09     1050.29     39.62 o 
   3  11   1      830.78      860.59     30.13 o 
   4  11   1      147.00      152.89     15.87 o 
   5  11   1       40.67       39.82      9.51 o 
   6  11   1      442.57      442.20     26.51 o 
  -6  12   1       56.10       43.87     14.88 o 
  -5  12   1       99.17       72.83     13.03 o 
  -4  12   1        5.19        2.30      4.79 o 
  -3  12   1       42.71       41.29      9.00 o 
  -2  12   1       47.32       40.08     10.38 o 
  -1  12   1      253.35      241.96     20.52 o 
   0  12   1      116.23      122.72     17.03 o 
   1  12   1      448.56      433.00     29.06 o 
   2  12   1       56.68       44.68     11.21 o 
   3  12   1       38.85       28.61     18.90 o 
   4  12   1      160.83      150.41     16.58 o 
   5  12   1       88.54      100.31     17.86 o 
  -5  13   1      575.24      596.24     30.37 o 
  -4  13   1      799.28      822.38     33.37 o 
  -3  13   1      532.40      514.67     44.08 o 
  -2  13   1      406.69      423.36     28.94 o 
  -1  13   1     1497.68     1413.13     65.78 o 
   0  13   1     1302.51     1254.90     48.23 o 
   1  13   1     1024.54      949.63     42.41 o 
   2  13   1      519.73      538.24     31.37 o 
   3  13   1      292.00      309.19     25.29 o 
   4  13   1      484.33      482.70     71.16 o 
   5  13   1      369.50      418.09     26.30 o 
  -4  14   1        6.49        7.40      8.09 o 
  -3  14   1        6.34        8.38      7.26 o 
  -2  14   1       13.17       10.05      7.67 o 
  -1  14   1      141.81      141.65     20.44 o 
   0  14   1        4.80        7.29      6.31 o 
   1  14   1       90.51       67.92     18.59 o 
   2  14   1        0.48        1.08      5.32 o 
   3  14   1       62.25       56.41     14.35 o 
   4  14   1        6.98       13.82      8.97 o 
  -3  15   1      204.53      187.35     24.91 o 
  -2  15   1       75.89       68.56     15.59 o 
  -1  15   1       86.64       74.66     16.41 o 
   0  15   1     1025.30     1002.10     47.67 o 
   1  15   1      530.77      511.85     42.73 o 
   2  15   1      291.62      288.54     28.93 o 
  -9   0   2      422.59      454.75     44.34 o 
  -8   0   2      153.25      176.72     28.28 o 
  -7   0   2      628.26      630.13     29.24 o 
  -6   0   2       82.45       86.63     11.86 o 
  -5   0   2     3739.79     3611.29     56.38 o 
  -4   0   2    10725.12    10251.27     85.87 o 
  -3   0   2     2828.60     2748.41     37.36 o 
  -2   0   2    18808.56    18939.92    238.77 o 
  -1   0   2     6616.79     7009.70    157.04 o 
   0   0   2     6702.13     7293.67     57.39 o 
   1   0   2     2112.98     2035.79     37.91 o 
   2   0   2      175.09      142.95     13.26 o 
   3   0   2     6245.01     5995.70     93.12 o 
   4   0   2     7110.26     6806.78    112.81 o 
   5   0   2     3030.86     2872.31     55.24 o 
   6   0   2       78.70       92.02     13.67 o 
   7   0   2     1389.13     1402.28     49.83 o 
   8   0   2      996.64      975.58     63.40 o 
  -9   1   2      135.33      119.84     19.23 o 
  -8   1   2       62.89       67.01     11.27 o 
  -7   1   2      249.04      228.96     15.44 o 
  -6   1   2        1.04        0.79      3.14 o 
  -5   1   2      140.55      124.20      8.42 o 
  -4   1   2      178.38      180.98      8.28 o 
  -3   1   2     3311.77     3380.97     34.60 o 
  -2   1   2     2503.02     2661.05     31.27 o 
  -1   1   2     4513.14     4884.50     47.18 o 
   0   1   2      169.35      175.36      4.19 o 
   1   1   2     8575.35     8840.32    194.16 o 
   2   1   2      847.23      844.94     29.99 o 
   3   1   2       76.99       62.96      9.94 o 
   4   1   2     1893.54     1832.20     41.57 o 
   5   1   2       94.29      100.88      8.66 o 
   6   1   2       31.76       31.88      6.51 o 
   7   1   2       26.76       18.60      6.70 o 
   8   1   2      271.66      247.34     24.98 o 
  -9   2   2      250.52      275.85     38.53 o 
  -8   2   2      246.43      247.16     17.76 o 
  -7   2   2      466.85      493.79     22.20 o 
  -6   2   2     1269.49     1314.66     32.44 o 
  -5   2   2     1718.29     1735.59     28.14 o 
  -4   2   2     3000.49     2929.48     31.04 o 
  -3   2   2     5681.17     5669.97     36.80 o 
  -2   2   2    19517.05    19520.10    160.45 o 
  -1   2   2    10919.09    10910.52    131.22 o 
   0   2   2    18475.51    10390.86   5046.11 o 
   1   2   2     4988.12     4956.01    112.46 o 
   2   2   2     9368.69     9077.57    234.35 o 
   3   2   2     5651.28     5494.32    134.87 o 
   4   2   2     1501.35     1410.26     36.67 o 
   5   2   2     1260.36     1230.06     25.61 o 
   6   2   2      679.53      656.42     25.23 o 
   7   2   2      986.60      985.97     33.52 o 
   8   2   2      568.45      584.50     28.08 o 
  -9   3   2       85.26       87.37     17.36 o 
  -8   3   2        5.26        3.53      6.59 o 
  -7   3   2      176.09      185.33     16.12 o 
  -6   3   2       14.21       20.30      5.91 o 
  -5   3   2      460.81      473.53     14.26 o 
  -4   3   2      103.65      105.59      6.41 o 
  -3   3   2      852.98      911.44     13.40 o 
  -2   3   2      790.95      907.42     10.20 o 
  -1   3   2     1104.16     1134.61     17.33 o 
   0   3   2     1427.71     1431.62     39.89 o 
   1   3   2    10697.29    10728.50    214.82 o 
   2   3   2     3114.79     3140.35     70.63 o 
   3   3   2        0.10        0.59      2.51 o 
   4   3   2      465.21      498.35     40.50 o 
   5   3   2       98.30      100.22     10.77 o 
   6   3   2      227.62      222.16     15.79 o 
   7   3   2        9.69        9.84      5.93 o 
   8   3   2      165.97      172.61     17.89 o 
  -9   4   2      183.49      214.67     25.51 o 
  -8   4   2      414.54      395.71     28.57 o 
  -7   4   2      828.15      865.67     38.55 o 
  -6   4   2     2179.11     2151.84     42.02 o 
  -5   4   2     1129.37     1098.17     27.10 o 
  -4   4   2      453.90      429.07     10.22 o 
  -3   4   2     3481.33     3400.36     30.50 o 
  -2   4   2     9306.52     9060.40     75.73 o 
  -1   4   2     3318.04     3306.20     32.85 o 
   0   4   2     7055.02     7052.34     87.24 o 
   1   4   2     7660.97     7823.20    241.08 o 
   2   4   2     4401.16     4237.37    104.20 o 
   3   4   2     2278.17     2063.46     51.93 o 
   4   4   2       18.11       39.43      6.01 o 
   5   4   2      406.86      401.42     18.75 o 
   6   4   2     2219.63     2160.49     49.24 o 
   7   4   2      214.31      246.60     18.29 o 
   8   4   2      291.44      333.39     27.76 o 
  -9   5   2       95.48       97.06     31.39 o 
  -8   5   2      272.21      284.00     26.09 o 
  -7   5   2       94.50      109.78     17.51 o 
  -6   5   2       52.57       47.00     11.55 o 
  -5   5   2       81.68       74.19     12.39 o 
  -4   5   2        0.72        0.00      2.02 o 
  -3   5   2     1696.13     1556.28     20.64 o 
  -2   5   2       96.59       94.57      7.53 o 
  -1   5   2     3169.45     3316.71     67.18 o 
   0   5   2       53.39       40.37      3.80 o 
   1   5   2     2561.13     2685.38     43.67 o 
   2   5   2        3.92        0.00      1.40 o 
   3   5   2        1.39        2.40      2.62 o 
   4   5   2      983.22      983.97     25.49 o 
   5   5   2       49.77       52.03      8.65 o 
   6   5   2        4.60        2.85      4.76 o 
   7   5   2       52.52       54.11     13.48 o 
   8   5   2      118.42      130.39     21.39 o 
  -8   6   2      573.86      599.92     36.99 o 
  -7   6   2     1375.75     1361.29     50.94 o 
  -6   6   2      210.76      226.40     20.90 o 
  -5   6   2     2974.94     2850.55     54.02 o 
  -4   6   2     3564.67     3507.59     69.41 o 
  -3   6   2     2337.95     2268.46     44.46 o 
  -2   6   2      783.73      727.40     12.78 o 
  -1   6   2     1812.13     1823.15     19.97 o 
   0   6   2     1377.51     1209.92     18.05 o 
   1   6   2     8582.02     8882.93    129.42 o 
   2   6   2      139.78      177.62      7.95 o 
   3   6   2      507.82      469.32     15.46 o 
   4   6   2     1286.37     1271.48     27.13 o 
   5   6   2     1578.08     1573.79     32.92 o 
   6   6   2     1407.16     1417.11     50.19 o 
   7   6   2       13.08        3.19      6.36 o 
   8   6   2      247.16      258.12     28.09 o 
  -8   7   2        0.12        1.77      7.25 o 
  -7   7   2       47.41       43.74     12.30 o 
  -6   7   2       41.95       38.52     10.73 o 
  -5   7   2      268.44      285.91     16.98 o 
  -4   7   2       14.13       15.77      5.46 o 
  -3   7   2       66.49       66.49      8.81 o 
  -2   7   2        0.11        3.32      2.08 o 
  -1   7   2      256.14      292.74      8.01 o 
   0   7   2      422.29      410.18     10.36 o 
   1   7   2     1181.89     1156.77     17.49 o 
   2   7   2     1089.39     1164.04     25.37 o 
   3   7   2       10.15       10.90      3.68 o 
   4   7   2        8.81       11.54      4.31 o 
   5   7   2        4.58        0.00      4.12 o 
   6   7   2       77.70       69.73     14.02 o 
   7   7   2       51.52       40.48     11.99 o 
  -8   8   2      558.67      574.91     37.87 o 
  -7   8   2      749.41      677.05     38.41 o 
  -6   8   2      334.18      326.20     20.19 o 
  -5   8   2     1480.36     1457.64     38.92 o 
  -4   8   2     2475.82     2444.23     46.74 o 
  -3   8   2     2780.16     2789.33     46.44 o 
  -2   8   2      501.39      488.03     18.47 o 
  -1   8   2     2710.21     2660.56     31.59 o 
   0   8   2     3549.19     3460.26     48.70 o 
   1   8   2     3754.53     3749.09     85.27 o 
   2   8   2     2303.57     2346.27     33.34 o 
   3   8   2     2376.18     2451.46     38.47 o 
   4   8   2     4688.59     4533.93     66.56 o 
   5   8   2     2235.12     2186.21     49.99 o 
   6   8   2      359.37      312.70     20.82 o 
   7   8   2      181.21      186.96     30.92 o 
  -7   9   2       28.43       41.79     13.17 o 
  -6   9   2       68.29       63.72     11.57 o 
  -5   9   2      282.45      253.31     17.33 o 
  -4   9   2        9.97       15.67      6.14 o 
  -3   9   2      149.47      146.05     12.90 o 
  -2   9   2       25.89       23.27      6.00 o 
  -1   9   2      838.07      849.54     17.71 o 
   0   9   2      340.20      369.03     11.93 o 
   1   9   2     1234.42     1227.27     66.71 o 
   2   9   2       14.27        9.25      3.86 o 
   3   9   2        1.87        2.94      3.59 o 
   4   9   2        3.00        5.25      4.26 o 
   5   9   2       58.76       52.91     10.18 o 
   6   9   2       22.08       29.73      8.71 o 
   7   9   2       68.61       65.63     16.46 o 
  -7  10   2      379.28      403.73     31.78 o 
  -6  10   2     1348.70     1350.40     42.95 o 
  -5  10   2      226.23      231.27     18.11 o 
  -4  10   2       80.88       71.74     11.83 o 
  -3  10   2      582.15      583.33     23.62 o 
  -2  10   2     2773.65     2739.72     47.39 o 
  -1  10   2      740.07      732.92     21.04 o 
   0  10   2     1434.66     1458.35     24.40 o 
   1  10   2      306.47      318.66     20.39 o 
   2  10   2     5227.47     5300.27     66.88 o 
   3  10   2     3720.75     3620.03     82.77 o 
   4  10   2      993.34      950.09     32.94 o 
   5  10   2      440.44      428.39     23.82 o 
   6  10   2      408.98      430.14     25.60 o 
  -6  11   2       69.94       63.17     12.51 o 
  -5  11   2      133.68      118.76     15.23 o 
  -4  11   2      119.43      124.30     14.44 o 
  -3  11   2        2.30        0.00      3.86 o 
  -2  11   2        6.86        6.42      5.19 o 
  -1  11   2       30.58       26.45      5.79 o 
   0  11   2      201.64      225.30     19.01 o 
   1  11   2      233.02      248.08     18.99 o 
   2  11   2        2.48        3.86      5.27 o 
   3  11   2       11.44        7.22      4.82 o 
   4  11   2        5.44        0.00      9.49 o 
   5  11   2       10.48       14.88      7.07 o 
   6  11   2        6.25        0.21      5.91 o 
  -6  12   2      609.61      570.30     30.34 o 
  -5  12   2      575.46      588.00     28.97 o 
  -4  12   2      433.99      424.41     23.36 o 
  -3  12   2      136.82      152.15     15.23 o 
  -2  12   2     1469.73     1540.48     38.91 o 
  -1  12   2      402.08      409.88     26.62 o 
   0  12   2      541.13      552.71     30.58 o 
   1  12   2      591.92      603.00     32.30 o 
   2  12   2     1135.86     1132.77     43.47 o 
   3  12   2     1125.32     1092.75     44.96 o 
   4  12   2      120.99      156.72     19.14 o 
   5  12   2      203.33      201.20     19.91 o 
  -5  13   2       27.17       27.58      8.84 o 
  -4  13   2       45.07       39.16      9.64 o 
  -3  13   2       54.06       57.64     13.73 o 
  -2  13   2       63.66       50.04     12.07 o 
  -1  13   2      493.06      440.34     29.10 o 
   0  13   2       66.74       47.67     17.45 o 
   1  13   2       48.81       47.74     11.71 o 
   2  13   2       26.84       29.52     10.14 o 
   3  13   2       10.55       13.26      8.74 o 
   4  13   2       12.30        0.00      7.98 o 
  -4  14   2     1074.92     1081.90     71.94 o 
  -3  14   2      434.30      513.31     32.69 o 
  -2  14   2       44.34       42.74     11.90 o 
  -1  14   2      624.98      648.74     59.04 o 
   0  14   2      780.82      800.01     40.75 o 
   1  14   2     1067.77     1030.38     64.48 o 
   2  14   2       94.95      109.28     27.14 o 
   3  14   2      117.89      116.33     19.59 o 
  -3  15   2        7.29        2.55      6.52 o 
  -2  15   2        1.54        0.00      4.87 o 
  -1  15   2       13.41       12.21      8.19 o 
   0  15   2        0.40        0.00      4.57 o 
   1  15   2       26.51        3.33      6.86 o 
   2  15   2        0.03        0.00      4.94 o 
  -9   1   3      497.44      564.40     33.94 o 
  -8   1   3     1809.51     1882.77     45.30 o 
  -7   1   3      538.29      550.42     22.79 o 
  -6   1   3      386.04      393.07     15.00 o 
  -5   1   3     1589.81     1581.09     26.32 o 
  -4   1   3      509.49      401.89     12.02 o 
  -3   1   3     7424.92     7503.79     64.52 o 
  -2   1   3     1791.85     2112.74     20.14 o 
  -1   1   3     3410.74     3558.57     37.05 o 
   0   1   3     1455.92     1515.27     16.07 o 
   1   1   3     4974.05     4917.49     81.17 o 
   2   1   3     4832.46     4698.69     99.86 o 
   3   1   3     3324.50     3265.71     51.52 o 
   4   1   3     6365.08     6043.65     78.66 o 
   5   1   3     1976.14     1843.13     48.30 o 
   6   1   3     1015.34     1035.08     26.85 o 
   7   1   3      509.72      539.10     25.46 o 
   8   1   3      320.38      384.58     29.54 o 
  -9   2   3      155.47      140.77     30.14 o 
  -8   2   3        2.44        5.36      5.06 o 
  -7   2   3        6.45        3.85      4.49 o 
  -6   2   3        2.95        2.02      3.78 o 
  -5   2   3     1289.56     1355.54     29.19 o 
  -4   2   3       19.92       23.36      3.87 o 
  -3   2   3     2578.63     2649.19     26.54 o 
  -2   2   3      307.58      287.06      7.35 o 
  -1   2   3     7197.18     7535.54     66.12 o 
   0   2   3     1738.22     1828.18     17.84 o 
   1   2   3      599.38      642.99     25.63 o 
   2   2   3     1794.97     1831.46     51.68 o 
   3   2   3      433.43      395.50     18.60 o 
   4   2   3      338.53      309.71     24.96 o 
   5   2   3      128.42      148.59     15.84 o 
   6   2   3      650.71      648.69     25.81 o 
   7   2   3       44.12       29.22      8.47 o 
   8   2   3       22.31       17.26      8.21 o 
  -9   3   3      223.04      247.54     25.98 o 
  -8   3   3       98.41      100.28     17.06 o 
  -7   3   3     1683.25     1684.43     48.81 o 
  -6   3   3     4465.93     4450.18     58.99 o 
  -5   3   3     1712.71     1766.50     26.87 o 
  -4   3   3     1455.96     1526.50     21.83 o 
  -3   3   3     2766.77     2788.63     23.13 o 
  -2   3   3    13770.08    13738.65    124.87 o 
  -1   3   3    11284.13    11264.08     94.25 o 
   0   3   3     3098.43     3151.57     43.62 o 
   1   3   3     3107.54     3144.55     75.73 o 
   2   3   3    18690.53    18371.12    436.52 o 
   3   3   3     5600.45     5382.98    108.07 o 
   4   3   3     1574.08     1532.22     40.25 o 
   5   3   3      193.08      178.55     31.54 o 
   6   3   3      425.40      435.25     21.65 o 
   7   3   3      452.91      519.15     25.60 o 
   8   3   3      172.37      234.73     36.11 o 
  -9   4   3        6.71       15.13      9.68 o 
  -8   4   3        7.94        6.35      7.82 o 
  -7   4   3        0.18        0.61      6.02 o 
  -6   4   3      128.47      140.71     16.77 o 
  -5   4   3       41.94       46.86      7.07 o 
  -4   4   3        9.74        7.38      2.32 o 
  -3   4   3       52.93       52.48      3.58 o 
  -2   4   3        3.44        2.80      1.68 o 
  -1   4   3        4.55        3.88      2.22 o 
   0   4   3       69.57       64.50      4.43 o 
   1   4   3     4057.25     4505.20     91.61 o 
   2   4   3      291.07      332.46     14.59 o 
   3   4   3      658.55      655.48     20.12 o 
   4   4   3        2.58        4.25      3.81 o 
   5   4   3        6.82       12.12      5.13 o 
   6   4   3        6.87        5.12      5.08 o 
   7   4   3        0.21        0.00      4.76 o 
   8   4   3        9.53        7.51      7.00 o 
  -9   5   3      125.17      153.63     22.96 o 
  -8   5   3      199.47      167.95     22.02 o 
  -7   5   3      672.43      694.27     35.44 o 
  -6   5   3     2466.18     2380.80     60.25 o 
  -5   5   3     2653.84     2570.51     57.68 o 
  -4   5   3     2942.76     2965.75     32.74 o 
  -3   5   3     2538.48     2565.53     25.75 o 
  -2   5   3     8573.59     8860.67     96.41 o 
  -1   5   3     4539.07     4584.22     34.85 o 
   0   5   3    13512.50    13666.11    228.99 o 
   1   5   3     3438.44     3361.74     77.28 o 
   2   5   3     7794.86     7846.65    197.36 o 
   3   5   3     3515.00     3422.76     47.72 o 
   4   5   3     1087.02     1086.26     29.06 o 
   5   5   3     2406.64     2415.46     47.02 o 
   6   5   3      505.31      484.88     23.36 o 
   7   5   3      821.49      834.83     32.88 o 
   8   5   3      167.25      216.60     26.29 o 
  -8   6   3       45.57       51.10     14.10 o 
  -7   6   3        0.64        0.00      6.07 o 
  -6   6   3        0.26        1.10      5.37 o 
  -5   6   3      439.06      423.35     19.76 o 
  -4   6   3      119.22      130.32     11.57 o 
  -3   6   3      819.98      813.91     22.90 o 
  -2   6   3      284.74      306.16     13.25 o 
  -1   6   3      654.24      652.53     11.66 o 
   0   6   3        0.05        1.40      2.32 o 
   1   6   3      356.84      350.35     10.80 o 
   2   6   3      455.03      499.97     13.03 o 
   3   6   3       25.70       29.93      6.19 o 
   4   6   3       27.51       26.17      5.54 o 
   5   6   3      154.73      126.63     11.32 o 
   6   6   3      358.45      350.54     20.50 o 
   7   6   3      120.20       98.39     17.59 o 
  -8   7   3      903.11      881.46     45.36 o 
  -7   7   3      121.67      112.76     18.57 o 
  -6   7   3      141.21      149.22     18.92 o 
  -5   7   3     1988.24     1943.75     42.99 o 
  -4   7   3     5238.05     5087.32     64.22 o 
  -3   7   3     3332.55     3372.36     48.50 o 
  -2   7   3     1283.35     1402.81     29.31 o 
  -1   7   3     1955.01     2006.76     28.61 o 
   0   7   3    10317.66    10556.28    139.57 o 
   1   7   3     5613.26     5630.49    147.69 o 
   2   7   3       23.79       40.08      7.99 o 
   3   7   3       98.78       98.57      8.72 o 
   4   7   3      915.45      897.44     24.35 o 
   5   7   3     3034.36     2922.71     72.76 o 
   6   7   3      449.72      451.45     30.10 o 
   7   7   3      394.56      328.44     27.62 o 
  -8   8   3      134.68      137.88     22.28 o 
  -7   8   3       66.02       74.55     15.95 o 
  -6   8   3      184.73      142.96     15.32 o 
  -5   8   3        7.58        8.33      5.55 o 
  -4   8   3        9.93       12.76      5.40 o 
  -3   8   3      509.36      538.10     20.74 o 
  -2   8   3      175.34      181.39     11.92 o 
  -1   8   3      597.41      593.46     17.09 o 
   0   8   3       35.03       33.12      4.84 o 
   1   8   3     1192.00     1230.54     83.48 o 
   2   8   3       52.83       52.90      6.76 o 
   3   8   3      286.52      257.06     12.75 o 
   4   8   3      243.07      236.14     16.10 o 
   5   8   3       54.50       57.50     10.72 o 
   6   8   3       14.35        7.87      5.78 o 
   7   8   3        0.01        0.00      6.82 o 
  -7   9   3      190.41      191.13     23.97 o 
  -6   9   3      232.56      252.03     18.68 o 
  -5   9   3      240.36      246.54     17.06 o 
  -4   9   3     1594.11     1535.09     38.54 o 
  -3   9   3     2374.68     2299.87     52.44 o 
  -2   9   3     1203.49     1186.34     30.04 o 
  -1   9   3     2933.71     2893.70     33.13 o 
   0   9   3     1069.11     1065.51     20.38 o 
   1   9   3     1610.00     1085.42    383.81 o 
   2   9   3      510.29      527.91     17.44 o 
   3   9   3      123.88      127.16     12.88 o 
   4   9   3      642.49      644.81     26.79 o 
   5   9   3      268.30      288.95     19.90 o 
   6   9   3      459.06      453.70     25.84 o 
   7   9   3      293.23      346.86     41.69 o 
  -7  10   3       64.29       71.88     17.15 o 
  -6  10   3        0.06        0.00      4.91 o 
  -5  10   3        0.08        0.00      4.07 o 
  -4  10   3        9.88        7.83      5.22 o 
  -3  10   3       66.05       74.59     10.61 o 
  -2  10   3      313.09      344.48     17.33 o 
  -1  10   3      387.35      380.31     15.47 o 
   0  10   3      123.40      114.50      8.20 o 
   1  10   3       15.11        9.38      5.50 o 
   2  10   3        0.86        2.37      4.17 o 
   3  10   3        7.51        5.22      4.54 o 
   4  10   3       20.79       17.83      6.69 o 
   5  10   3      248.87      206.47     18.81 o 
   6  10   3       19.08       13.47      6.99 o 
  -6  11   3      917.16      926.97     36.78 o 
  -5  11   3      321.61      345.90     21.46 o 
  -4  11   3       25.10       31.96      8.06 o 
  -3  11   3     1422.31     1449.31     38.40 o 
  -2  11   3     1356.21     1381.49     35.54 o 
  -1  11   3     1771.82     1752.48     33.96 o 
   0  11   3        1.86        0.00      3.46 o 
   1  11   3       45.83       43.37     10.06 o 
   2  11   3     3055.55     2944.92     68.04 o 
   3  11   3     1233.85     1252.39     37.03 o 
   4  11   3      513.73      525.96     25.99 o 
   5  11   3       71.72       66.25     12.12 o 
   6  11   3      501.62      519.87     29.35 o 
  -6  12   3       74.87       58.60     12.56 o 
  -5  12   3      128.87      110.77     15.71 o 
  -4  12   3       26.15       20.51      7.15 o 
  -3  12   3      362.30      334.20     19.72 o 
  -2  12   3       64.82       44.13      7.63 o 
  -1  12   3      135.09      128.74     17.32 o 
   0  12   3       17.71       13.64      7.08 o 
   1  12   3       41.34       32.44      9.55 o 
   2  12   3       44.70       61.44     13.07 o 
   3  12   3        2.54        9.54      7.14 o 
   4  12   3      183.73      178.47     22.78 o 
   5  12   3        5.73       11.91      6.86 o 
  -5  13   3      862.22      838.30     35.21 o 
  -4  13   3      489.92      533.90     26.91 o 
  -3  13   3      791.97      786.68     31.07 o 
  -2  13   3     1060.92     1023.66     44.07 o 
  -1  13   3      768.21      776.70     38.15 o 
   0  13   3      664.83      655.88     54.75 o 
   1  13   3      530.86      524.88     31.92 o 
   2  13   3      475.67      504.98     31.11 o 
   3  13   3      715.65      714.01     38.64 o 
   4  13   3      415.68      420.40     31.33 o 
  -4  14   3       13.19       16.42      9.18 o 
  -3  14   3        9.25       11.13      8.06 o 
  -2  14   3       10.05       16.49      8.44 o 
  -1  14   3       13.37       13.68      7.86 o 
   0  14   3       23.90       23.25      9.26 o 
   1  14   3        0.85        0.44      5.45 o 
   2  14   3       13.32       16.26     13.57 o 
   3  14   3        2.05        5.54      7.01 o 
  -2  15   3      586.93      568.49     36.57 o 
  -1  15   3      486.39      495.42     33.66 o 
   0  15   3     1400.66     1479.77     57.97 o 
   1  15   3      882.54      941.52     51.59 o 
   2  15   3       67.59       88.71     18.96 o 
  -9   0   4      825.57     1011.94     63.40 o 
  -8   0   4     2311.95     2423.51     89.19 o 
  -7   0   4      977.98      998.38     36.27 o 
  -6   0   4     1690.33     1685.24     42.77 o 
  -5   0   4       55.88       41.82      8.06 o 
  -4   0   4    16634.02    16620.82    269.64 o 
  -3   0   4     7465.84     7770.07    248.50 o 
  -2   0   4     9374.81    10055.67    286.83 o 
  -1   0   4     2347.80     2313.73     30.94 o 
   0   0   4     9152.57     9230.08    105.24 o 
   1   0   4    16438.56    16517.77    396.43 o 
   2   0   4     2640.77     2608.93     61.22 o 
   3   0   4     1443.13     1444.21     51.17 o 
   4   0   4     1664.66     1444.52     57.18 o 
   5   0   4     3426.44     3349.37     95.30 o 
   6   0   4     1753.93     1793.81     76.55 o 
   7   0   4      548.99      555.54     47.34 o 
   8   0   4      229.26      237.42     37.08 o 
  -9   1   4        0.41        5.70     10.67 o 
  -8   1   4        3.37        8.51      5.88 o 
  -7   1   4      119.61      121.03     12.34 o 
  -6   1   4       68.61       75.00      8.00 o 
  -5   1   4     1446.09     1471.28     25.61 o 
  -4   1   4      721.10      772.22     16.69 o 
  -3   1   4      241.58      225.60      8.26 o 
  -2   1   4     1027.08     1092.56     25.60 o 
  -1   1   4     2955.17     3175.22     36.00 o 
   0   1   4      166.92      111.76     43.39 o 
   1   1   4     1369.39     1424.55     23.39 o 
   2   1   4      110.79      106.49      9.81 o 
   3   1   4      350.74      349.00     18.27 o 
   4   1   4       45.92       45.35      9.36 o 
   5   1   4      406.77      405.32     32.68 o 
   6   1   4      458.61      446.62     27.83 o 
   7   1   4        4.28        6.60      5.80 o 
   8   1   4        0.24        0.00      6.47 o 
  -9   2   4      218.22      216.70     34.81 o 
  -8   2   4      297.84      341.63     25.04 o 
  -7   2   4     1136.88     1176.68     33.18 o 
  -6   2   4     1715.47     1697.06     36.07 o 
  -5   2   4     1654.82     1647.65     44.83 o 
  -4   2   4     4659.44     4582.60     47.46 o 
  -3   2   4     3855.90     3912.70     82.03 o 
  -2   2   4    13354.64    13648.52    171.28 o 
  -1   2   4     5205.96     5293.26     32.83 o 
   0   2   4      823.59      797.74     12.00 o 
   1   2   4     2066.65     1948.51     29.78 o 
   2   2   4      893.65      762.48     19.31 o 
   3   2   4     2666.80     2495.89    131.24 o 
   4   2   4     1190.04     1069.69     35.11 o 
   5   2   4     1122.98     1092.33     41.02 o 
   6   2   4     1202.53     1228.77     36.42 o 
   7   2   4      771.31      798.62     31.87 o 
   8   2   4      350.79      393.93     24.86 o 
  -9   3   4        7.03       10.01      8.53 o 
  -8   3   4        0.63        1.37      6.02 o 
  -7   3   4       11.74        6.05      6.18 o 
  -6   3   4       63.36       61.31      8.90 o 
  -5   3   4      731.42      739.58     17.70 o 
  -4   3   4      768.06      865.54     16.86 o 
  -3   3   4      403.86      418.11      9.31 o 
  -2   3   4      203.23      159.28     37.43 o 
  -1   3   4     1811.01     1999.77     17.28 o 
   0   3   4       28.23       26.16      3.32 o 
   1   3   4      545.37      531.08     12.44 o 
   2   3   4       64.97       80.22      6.18 o 
   3   3   4      277.00      268.59     13.56 o 
   4   3   4       67.86       62.20     10.77 o 
   5   3   4      269.77      253.44     19.70 o 
   6   3   4       70.60       70.63     12.75 o 
   7   3   4       43.50       46.71     10.36 o 
   8   3   4       39.14       48.71     11.69 o 
  -9   4   4       64.42       65.87     19.79 o 
  -8   4   4       29.47       13.31      8.36 o 
  -7   4   4      845.22      855.28     38.15 o 
  -6   4   4     1614.18     1572.62     47.60 o 
  -5   4   4     5199.72     5434.51     89.18 o 
  -4   4   4      676.65      699.21     13.38 o 
  -3   4   4     2805.97     2925.17     39.69 o 
  -2   4   4    10739.06    10746.41     77.93 o 
  -1   4   4    13523.37    13322.56    285.78 o 
   0   4   4       56.58       36.91      3.87 o 
   1   4   4      914.04      851.04     23.09 o 
   2   4   4     2048.56     1812.77     42.54 o 
   3   4   4     4615.03     4519.78    100.74 o 
   4   4   4     1870.56     1881.35     47.05 o 
   5   4   4      210.03      160.01     17.13 o 
   6   4   4      767.62      738.56     29.14 o 
   7   4   4      497.30      474.32     25.56 o 
   8   4   4      338.47      380.44     24.78 o 
  -9   5   4       10.68       17.76     10.29 o 
  -8   5   4        0.01        0.00      5.19 o 
  -7   5   4      234.82      251.47     23.64 o 
  -6   5   4        0.36        2.86      5.23 o 
  -5   5   4      567.10      587.96     41.69 o 
  -4   5   4        0.06        0.00      3.09 o 
  -3   5   4       28.97       19.06      3.55 o 
  -2   5   4      215.59      210.74     10.52 o 
  -1   5   4      252.41      242.98      6.90 o 
   0   5   4      114.32      109.73      6.23 o 
   1   5   4      145.63      161.80      8.95 o 
   2   5   4       35.10       34.59      4.87 o 
   3   5   4      479.90      509.29     19.24 o 
   4   5   4      146.88      145.61     12.55 o 
   5   5   4      185.02      170.78     17.90 o 
   6   5   4      428.51      419.98     22.52 o 
   7   5   4        1.07        1.94      5.81 o 
  -8   6   4      557.16      577.62     40.71 o 
  -7   6   4      335.74      332.94     26.31 o 
  -6   6   4      509.36      526.40     30.71 o 
  -5   6   4     1892.02     1920.90     41.01 o 
  -4   6   4     2607.02     2494.75     43.02 o 
  -3   6   4     1878.49     1808.50     33.82 o 
  -2   6   4      302.06      281.17     13.30 o 
  -1   6   4     3900.81     3956.71     28.84 o 
   0   6   4     8994.73     8853.26    109.37 o 
   1   6   4     6922.51     7157.35    151.44 o 
   2   6   4     3693.11     3736.29    102.84 o 
   3   6   4     1761.65     1775.13     36.80 o 
   4   6   4     2730.09     2699.79     48.34 o 
   5   6   4      803.00      795.25     25.09 o 
   6   6   4      641.85      607.81     27.25 o 
   7   6   4       25.35       34.78     11.85 o 
  -8   7   4        0.03        2.35      7.75 o 
  -7   7   4        4.55        2.70      6.83 o 
  -6   7   4       40.73       39.58     10.99 o 
  -5   7   4       88.39       84.84     11.20 o 
  -4   7   4        1.79        0.00      3.80 o 
  -3   7   4       17.95       20.26      5.47 o 
  -2   7   4       19.14       26.23      5.43 o 
  -1   7   4       69.67       92.35      7.43 o 
   0   7   4      229.92      248.81     11.27 o 
   1   7   4      148.25      155.68      8.44 o 
   2   7   4       81.73       92.03      7.52 o 
   3   7   4        2.10        4.51      3.79 o 
   4   7   4       73.77       66.17      8.59 o 
   5   7   4      228.54      218.04     14.75 o 
   6   7   4        0.71        3.34      6.27 o 
   7   7   4       27.23       23.46     10.93 o 
  -8   8   4      997.32     1035.58     50.14 o 
  -7   8   4      514.14      446.55     31.67 o 
  -6   8   4      164.84      154.54     15.72 o 
  -5   8   4      562.01      532.55     23.68 o 
  -4   8   4     2444.42     2451.04     46.57 o 
  -3   8   4     1309.52     1258.96     31.38 o 
  -2   8   4       49.29       41.23      7.13 o 
  -1   8   4      407.17      404.87     14.44 o 
   0   8   4     7135.95     7161.82    107.22 o 
   1   8   4     5467.02     5718.03    171.68 o 
   2   8   4     1489.65     1518.04     32.95 o 
   3   8   4      445.11      444.93     19.43 o 
   4   8   4      859.69      882.57     25.64 o 
   5   8   4      840.80      804.97     31.72 o 
   6   8   4      435.37      451.73     31.45 o 
   7   8   4       68.00      110.17     26.83 o 
  -7   9   4       70.40       81.26     17.15 o 
  -6   9   4       96.27      102.17     13.92 o 
  -5   9   4      282.50      281.07     18.23 o 
  -4   9   4       10.47       14.65      5.93 o 
  -3   9   4      525.63      554.78     22.13 o 
  -2   9   4        4.98        7.88      4.45 o 
  -1   9   4      116.61      129.20      9.76 o 
   0   9   4      119.87      121.28     10.50 o 
   1   9   4        0.78        0.00      4.06 o 
   2   9   4      209.61      220.93     12.00 o 
   3   9   4     1125.16     1057.23     30.55 o 
   4   9   4      152.12      161.16     17.41 o 
   5   9   4       13.57       16.30      6.67 o 
   6   9   4       42.61       28.41     11.36 o 
  -7  10   4      865.28      847.24     45.38 o 
  -6  10   4      958.40      988.20     36.45 o 
  -5  10   4      527.42      530.02     25.22 o 
  -4  10   4      751.43      746.59     28.11 o 
  -3  10   4      614.41      634.15     24.56 o 
  -2  10   4     3049.12     3130.75     51.30 o 
  -1  10   4     1787.44     1813.08     48.83 o 
   0  10   4      445.69      458.39     16.80 o 
   1  10   4     2071.83     1963.70     40.28 o 
   2  10   4     2025.16     2040.79     55.56 o 
   3  10   4     1532.39     1571.35     40.68 o 
   4  10   4      632.23      615.20     27.58 o 
   5  10   4      262.09      261.47     21.08 o 
   6  10   4      368.84      342.81     24.19 o 
  -6  11   4       12.85       14.45      7.22 o 
  -5  11   4        0.32        3.27      5.08 o 
  -4  11   4       55.51       57.86     10.46 o 
  -3  11   4       35.44       40.17      8.51 o 
  -2  11   4        9.97       10.01      4.37 o 
  -1  11   4      429.03      429.40     17.30 o 
   0  11   4       76.31       79.80     10.90 o 
   1  11   4      117.74      135.66     16.33 o 
   2  11   4      185.72      173.67     19.30 o 
   3  11   4        1.43        1.46      5.32 o 
   4  11   4        4.12        1.16      4.45 o 
   5  11   4       14.49       11.54      6.52 o 
  -6  12   4      749.44      772.68     34.52 o 
  -5  12   4      219.47      230.07     19.95 o 
  -4  12   4      192.82      182.88     17.21 o 
  -3  12   4      210.98      221.56     17.17 o 
  -2  12   4     1698.80     1694.05     36.65 o 
  -1  12   4     1267.06     1302.93     46.75 o 
   0  12   4      168.07      176.42     19.77 o 
   1  12   4      452.10      444.06     26.98 o 
   2  12   4     1067.84     1082.87     70.91 o 
   3  12   4     1467.89     1410.47     52.94 o 
   4  12   4      549.31      545.41     34.90 o 
   5  12   4      306.20      308.34     30.28 o 
  -5  13   4       95.06       96.06     14.70 o 
  -4  13   4       19.41       17.98      7.33 o 
  -3  13   4      354.60      370.93     21.79 o 
  -2  13   4       48.43       49.69     29.00 o 
  -1  13   4       43.10       35.82     10.90 o 
   0  13   4        2.91        1.44      5.59 o 
   1  13   4        0.81        0.54      4.67 o 
   2  13   4      257.71      241.70     24.19 o 
   3  13   4      220.13      206.48     24.12 o 
   4  13   4       82.80       98.84     19.09 o 
  -4  14   4      251.03      299.05     22.50 o 
  -3  14   4      568.74      573.19     57.08 o 
  -2  14   4      243.77      247.40     25.31 o 
  -1  14   4      282.27      266.81     24.88 o 
   0  14   4     1059.00     1091.15     47.72 o 
   1  14   4      268.71      263.66     25.19 o 
   2  14   4      138.87      119.44     29.21 o 
   3  14   4      293.73      292.61     27.88 o 
  -2  15   4        3.26        7.91      7.76 o 
  -1  15   4       66.55       76.56     16.46 o 
   0  15   4       54.04       39.17     12.34 o 
   1  15   4       20.24       18.48      9.94 o 
  -9   1   5      418.99      403.88     41.54 o 
  -8   1   5      973.54     1000.99     32.93 o 
  -7   1   5     2135.91     2187.46     44.42 o 
  -6   1   5      664.93      675.99     19.54 o 
  -5   1   5     1577.22     1559.95     26.69 o 
  -4   1   5     1881.34     1926.87     26.87 o 
  -3   1   5     2259.14     2174.10     25.95 o 
  -2   1   5      926.68      907.57     15.67 o 
  -1   1   5     3300.72     3342.41     23.80 o 
   0   1   5    11538.52    11410.56    102.78 o 
   1   1   5     5789.67     5587.09     82.09 o 
   2   1   5     4240.52     4285.02    128.71 o 
   3   1   5      286.38      228.56     15.89 o 
   4   1   5     1916.79     1859.06     47.90 o 
   5   1   5      837.35      833.14     35.38 o 
   6   1   5      426.49      435.22     42.99 o 
   7   1   5        1.06       14.28      7.12 o 
   8   1   5      182.70      216.46     26.49 o 
  -9   2   5       33.58       28.38     16.16 o 
  -8   2   5       42.86       37.38     11.15 o 
  -7   2   5     1411.48     1419.46     37.16 o 
  -6   2   5      535.20      532.32     17.27 o 
  -5   2   5      872.79      903.99     20.18 o 
  -4   2   5     3016.33     3251.04     41.51 o 
  -3   2   5      268.33      259.44      9.13 o 
  -2   2   5      352.55      348.45      9.73 o 
  -1   2   5     2748.34     2356.50    339.34 o 
   0   2   5     1990.79     2069.34     26.10 o 
   1   2   5      902.50      987.46     27.82 o 
   2   2   5     1146.37     1188.34     38.33 o 
   3   2   5       31.58       28.94      7.72 o 
   4   2   5       47.16       36.44      9.22 o 
   5   2   5       21.85       24.27      9.07 o 
   6   2   5      228.13      251.23     22.69 o 
   7   2   5        0.34        1.05      5.86 o 
   8   2   5        2.47        2.94      6.57 o 
  -9   3   5      212.82      246.52     25.59 o 
  -8   3   5      376.86      334.04     25.48 o 
  -7   3   5      606.67      602.20     38.95 o 
  -6   3   5     1804.86     1889.02     46.27 o 
  -5   3   5     2545.00     2591.71     61.44 o 
  -4   3   5       88.66       75.84      6.03 o 
  -3   3   5     5352.76     5752.38     76.66 o 
  -2   3   5    11046.14    11099.59    150.96 o 
  -1   3   5    10413.37    10562.55     46.43 o 
   0   3   5     4740.62     5012.44     69.94 o 
   1   3   5     3296.12     3341.28     71.35 o 
   2   3   5     6099.40     6001.15    131.55 o 
   3   3   5     5728.06     5608.94    116.31 o 
   4   3   5      865.64      833.47     53.35 o 
   5   3   5      978.16      994.63     38.83 o 
   6   3   5      811.18      767.80     37.37 o 
   7   3   5     1484.31     1568.21     46.17 o 
  -9   4   5        6.89       13.67     12.43 o 
  -8   4   5        1.27        0.43      5.53 o 
  -7   4   5       50.25       42.06     11.35 o 
  -6   4   5      199.54      183.60     18.62 o 
  -5   4   5       34.54       25.69      8.11 o 
  -4   4   5       95.93      118.21      6.96 o 
  -3   4   5      224.02      219.36      6.89 o 
  -2   4   5       63.14       72.96      4.12 o 
  -1   4   5        5.77        6.87      1.95 o 
   0   4   5       35.64       42.02      8.53 o 
   1   4   5      104.32      100.87      7.07 o 
   2   4   5      920.84     1008.57     34.70 o 
   3   4   5       11.98        6.04      4.51 o 
   4   4   5       34.14       34.68      9.30 o 
   5   4   5        2.68        2.14      5.60 o 
   6   4   5        5.24        8.59      5.95 o 
   7   4   5       60.17       56.45     12.38 o 
  -9   5   5      270.01      286.98     28.95 o 
  -8   5   5      512.26      490.27     32.09 o 
  -7   5   5      186.10      194.96     25.28 o 
  -6   5   5      884.11      899.61     78.93 o 
  -5   5   5     1987.73     1963.86     60.44 o 
  -4   5   5     1948.42     1955.17     36.29 o 
  -3   5   5     3246.00     3269.12     35.55 o 
  -2   5   5     7649.01     7768.64     73.65 o 
  -1   5   5     2860.62     2771.56     53.35 o 
   0   5   5     7382.63     7522.83    193.83 o 
   1   5   5     2818.86     2861.57     78.47 o 
   2   5   5     4202.38     4399.78    115.45 o 
   3   5   5     5187.24     5187.32    115.78 o 
   4   5   5      537.78      556.56     22.71 o 
   5   5   5     1358.50     1407.73     46.76 o 
   6   5   5      251.75      248.95     19.10 o 
   7   5   5      779.66      813.23     34.50 o 
  -8   6   5       16.90       10.56      9.27 o 
  -7   6   5      540.83      461.15     30.12 o 
  -6   6   5       10.01       17.95      7.65 o 
  -5   6   5      552.66      531.51     21.83 o 
  -4   6   5      887.44      947.33     26.60 o 
  -3   6   5       11.04        5.87      3.42 o 
  -2   6   5       90.92       84.22      8.15 o 
  -1   6   5      758.37      763.32     14.40 o 
   0   6   5      908.39      915.81     26.33 o 
   1   6   5      283.37      301.58     12.92 o 
   2   6   5      544.52      554.64     15.99 o 
   3   6   5      153.62      157.50     12.89 o 
   4   6   5       71.78       81.91     11.02 o 
   5   6   5       34.86       29.72     16.83 o 
   6   6   5       67.07       74.53     12.10 o 
   7   6   5       23.38       26.10     11.03 o 
  -8   7   5      584.31      567.66     36.45 o 
  -7   7   5      224.57      244.21     24.70 o 
  -6   7   5      401.10      363.07     25.88 o 
  -5   7   5      991.81      947.93     29.98 o 
  -4   7   5     5947.33     5867.40     81.42 o 
  -3   7   5     2329.05     2349.58     40.72 o 
  -2   7   5      512.30      537.14     18.67 o 
  -1   7   5      789.82      764.60     18.76 o 
   0   7   5     4801.52     4881.78     73.07 o 
   1   7   5     2691.08     2677.49     34.00 o 
   2   7   5     1819.93     1921.32     59.06 o 
   3   7   5     1046.95     1031.77     29.53 o 
   4   7   5     1754.56     1713.12     53.20 o 
   5   7   5     1939.44     1941.82     40.96 o 
   6   7   5      120.97      118.44     19.22 o 
   7   7   5      100.67      121.94     21.37 o 
  -8   8   5       13.31       15.60      9.72 o 
  -7   8   5      145.36      125.09     20.10 o 
  -6   8   5       14.89       12.66      6.07 o 
  -5   8   5       12.75        7.33      5.17 o 
  -4   8   5       25.03       25.12      6.73 o 
  -3   8   5        8.83        7.49      4.45 o 
  -2   8   5      123.10      107.25     10.34 o 
  -1   8   5       55.93       56.61      7.00 o 
   0   8   5       69.33       69.15      8.63 o 
   1   8   5      544.81      553.52     32.64 o 
   2   8   5      189.72      197.21     13.14 o 
   3   8   5        2.51        0.44      3.76 o 
   4   8   5      166.10      184.68     15.56 o 
   5   8   5        0.33        2.54      4.56 o 
   6   8   5        2.62        0.00      6.54 o 
  -7   9   5      500.89      465.35     32.85 o 
  -6   9   5     1211.34     1185.57     38.27 o 
  -5   9   5     1667.14     1584.19     41.51 o 
  -4   9   5     1683.96     1724.23     40.78 o 
  -3   9   5     1821.42     1830.34     47.50 o 
  -2   9   5      640.33      666.19     20.33 o 
  -1   9   5     1266.74     1277.30     27.11 o 
   0   9   5      302.30      315.49     15.82 o 
   1   9   5      481.91      449.78     24.19 o 
   2   9   5      160.70      151.15     12.80 o 
   3   9   5      512.07      545.47     22.82 o 
   4   9   5      932.99      887.60     32.61 o 
   5   9   5      484.75      452.45     25.14 o 
   6   9   5      356.09      395.58     25.26 o 
  -7  10   5      240.99      228.23     26.88 o 
  -6  10   5       25.34       20.85      7.81 o 
  -5  10   5      141.34      161.85     15.97 o 
  -4  10   5       58.48       63.55     10.45 o 
  -3  10   5       89.72      111.94     12.37 o 
  -2  10   5      361.78      360.22     15.86 o 
  -1  10   5      252.22      249.03     13.03 o 
   0  10   5      151.68      166.69     13.80 o 
   1  10   5      135.29      122.38     15.51 o 
   2  10   5       62.02       62.50      9.61 o 
   3  10   5       10.35       12.39      6.31 o 
   4  10   5      227.43      222.99     23.43 o 
   5  10   5       66.29       58.50     11.57 o 
  -6  11   5      679.57      722.73     70.70 o 
  -5  11   5     1339.31     1283.78     40.42 o 
  -4  11   5       52.64       48.44     10.51 o 
  -3  11   5      935.48      937.70     50.36 o 
  -2  11   5     2353.22     2379.71     41.86 o 
  -1  11   5     1531.60     1593.88     33.27 o 
   0  11   5      167.29      179.80     15.04 o 
   1  11   5      170.89      181.37     20.98 o 
   2  11   5      210.76      203.09     20.90 o 
   3  11   5      628.14      704.61     36.91 o 
   4  11   5      101.72      108.56     18.41 o 
   5  11   5       55.00       76.40     13.51 o 
  -6  12   5       15.42       14.29      9.63 o 
  -5  12   5      155.08      148.48     17.00 o 
  -4  12   5        8.97        3.98      5.40 o 
  -3  12   5      185.15      163.18     15.92 o 
  -2  12   5        0.61        0.00      3.58 o 
  -1  12   5        6.85        3.40      4.38 o 
   0  12   5      208.62      221.28     20.69 o 
   1  12   5      371.42      361.75     25.12 o 
   2  12   5       37.16       39.76     10.95 o 
   3  12   5      110.53       89.94     16.95 o 
   4  12   5       21.10       33.02     11.75 o 
  -5  13   5      186.11      200.65     24.89 o 
  -4  13   5      500.09      530.33     26.98 o 
  -3  13   5      786.47      760.75     27.10 o 
  -2  13   5      758.88      769.60     30.72 o 
  -1  13   5      672.14      686.95     36.06 o 
   0  13   5     1117.05     1127.83     46.44 o 
   1  13   5      670.46      693.06     37.19 o 
   2  13   5     1225.74     1158.05     48.19 o 
   3  13   5      178.17      172.27     23.08 o 
  -4  14   5        3.58        1.28      8.64 o 
  -3  14   5       10.00       11.69      7.67 o 
  -2  14   5       71.74       66.04     14.88 o 
  -1  14   5       15.87       10.38      7.29 o 
   0  14   5        0.72        1.51      4.76 o 
   1  14   5       63.40       56.96     17.40 o 
   2  14   5       72.65       98.51     27.14 o 
  -2  15   5      158.03      153.79     22.36 o 
  -1  15   5      175.80      188.64     23.92 o 
   0  15   5      719.33      768.44     42.40 o 
  -8   0   6      683.78      714.96     48.79 o 
  -7   0   6     1223.37     1231.03     58.11 o 
  -6   0   6      731.87      723.60     28.97 o 
  -5   0   6     2893.15     3005.94     53.54 o 
  -4   0   6    18527.31    19367.27    503.74 o 
  -3   0   6     7832.24     8194.84    333.03 o 
  -2   0   6     1671.76     1636.60     32.27 o 
  -1   0   6     2415.16     2396.99     42.97 o 
   0   0   6     4496.71     4256.59    113.74 o 
   1   0   6    11899.76    11978.36     96.36 o 
   2   0   6       77.25       45.16     12.43 o 
   3   0   6      174.22      161.80     21.55 o 
   4   0   6     2411.04     2269.48     78.21 o 
   5   0   6     3081.51     3122.10     99.44 o 
   6   0   6     1018.64     1119.98     65.16 o 
   7   0   6      212.47      208.11     34.81 o 
  -9   1   6       48.29       56.25     19.58 o 
  -8   1   6       52.08       42.44     11.67 o 
  -7   1   6      350.55      356.92     23.38 o 
  -6   1   6      230.41      240.57     12.26 o 
  -5   1   6       32.33       35.12      5.65 o 
  -4   1   6      445.41      497.29     14.44 o 
  -3   1   6       85.13       69.56      5.87 o 
  -2   1   6        0.99        7.22      2.54 o 
  -1   1   6      702.55      755.23     13.50 o 
   0   1   6     2255.30     2356.44     24.13 o 
   1   1   6      341.16      390.95     14.49 o 
   2   1   6        1.29        0.00      2.96 o 
   3   1   6      161.47      202.12     15.93 o 
   4   1   6      243.67      251.26     19.22 o 
   5   1   6        0.41        1.49      5.99 o 
   6   1   6        7.26        8.48      8.14 o 
   7   1   6        4.75        5.06      8.64 o 
  -9   2   6      264.00      328.99     38.33 o 
  -8   2   6      592.81      597.63     32.74 o 
  -7   2   6     1244.89     1269.55     43.93 o 
  -6   2   6     3455.43     3400.63     43.33 o 
  -5   2   6     2542.49     2633.85     35.54 o 
  -4   2   6     5802.71     6079.64     64.85 o 
  -3   2   6     3971.43     4039.96     55.40 o 
  -2   2   6     4271.59     4308.32     36.71 o 
  -1   2   6     4169.11     4093.60     30.32 o 
   0   2   6     1925.28     1567.42    148.36 o 
   1   2   6     4098.70     4061.03     42.50 o 
   2   2   6     1799.53     1700.08     48.10 o 
   3   2   6     2809.23     2751.36    145.80 o 
   4   2   6     1663.95     1732.04     54.69 o 
   5   2   6     1197.50     1115.72     42.47 o 
   6   2   6     1035.03     1009.66     60.18 o 
   7   2   6      462.16      503.65     27.24 o 
  -9   3   6       53.84       62.10     15.31 o 
  -8   3   6       88.80       64.84     14.08 o 
  -7   3   6      233.42      216.67     20.28 o 
  -6   3   6      321.67      329.47     22.41 o 
  -5   3   6        5.39        2.28      2.64 o 
  -4   3   6      103.69      110.03      7.28 o 
  -3   3   6        0.48        0.56      2.06 o 
  -2   3   6      121.68      111.41      5.71 o 
  -1   3   6      791.14      923.97     13.32 o 
   0   3   6      199.88      198.70      8.45 o 
   1   3   6       73.48       78.69      7.71 o 
   2   3   6      101.94      132.92      9.42 o 
   3   3   6      165.09      190.95     16.02 o 
   4   3   6      152.24      156.68     16.88 o 
   5   3   6      148.31      130.72     17.40 o 
   6   3   6       32.67       47.01     12.93 o 
   7   3   6        0.00        4.07      6.37 o 
  -9   4   6      397.01      373.89     29.86 o 
  -8   4   6      349.13      336.77     26.38 o 
  -7   4   6      471.76      446.02     38.59 o 
  -6   4   6     3069.94     2868.86    131.14 o 
  -5   4   6     1109.22     1077.54     47.24 o 
  -4   4   6        2.22       16.47     10.55 o 
  -3   4   6     1291.37     1290.86     29.74 o 
  -2   4   6     2210.74     2095.21     20.89 o 
  -1   4   6     6275.74     6211.79     55.05 o 
   0   4   6      857.36      788.50     16.85 o 
   1   4   6      410.55      433.25     17.01 o 
   2   4   6     6145.32     6221.86    169.36 o 
   3   4   6     3728.68     3707.21    114.69 o 
   4   4   6     1166.32     1171.61     40.68 o 
   5   4   6      114.07      116.21     16.80 o 
   6   4   6      688.97      711.91     37.31 o 
   7   4   6      735.64      785.43     34.39 o 
  -9   5   6       95.41       92.00     18.86 o 
  -8   5   6       15.13       14.14      8.81 o 
  -7   5   6      230.71      241.92     22.33 o 
  -6   5   6        0.08        5.33      5.38 o 
  -5   5   6      212.47      195.08     17.87 o 
  -4   5   6      787.94      838.24     23.83 o 
  -3   5   6      455.84      484.55     13.89 o 
  -2   5   6      133.42      127.56      6.34 o 
  -1   5   6      416.44      418.51     10.38 o 
   0   5   6     1523.76      967.13    410.64 o 
   1   5   6     1144.69     1105.37     46.84 o 
   2   5   6      306.96      304.11     12.61 o 
   3   5   6      267.33      259.86     15.26 o 
   4   5   6      163.65      188.53     15.33 o 
   5   5   6       50.94       79.63     15.06 o 
   6   5   6       84.69       97.84     17.22 o 
   7   5   6        0.92        0.00      5.80 o 
  -8   6   6      355.25      380.52     29.45 o 
  -7   6   6      262.81      286.27     24.09 o 
  -6   6   6       41.50       37.26     10.50 o 
  -5   6   6      712.41      763.43     33.83 o 
  -4   6   6     1122.28     1072.61     28.27 o 
  -3   6   6     2904.24     2934.04     39.22 o 
  -2   6   6      929.95      940.96     29.07 o 
  -1   6   6     3268.47     3258.34     54.05 o 
   0   6   6     2234.52     2203.07     36.78 o 
   1   6   6     2143.14     2084.45     37.21 o 
   2   6   6     3001.11     2984.17     90.92 o 
   3   6   6      311.23      310.79     16.80 o 
   4   6   6     2194.49     2136.46     57.38 o 
   5   6   6      325.29      358.67     25.60 o 
   6   6   6      338.21      354.64     22.71 o 
   7   6   6      224.18      250.69     28.02 o 
  -8   7   6        0.85        0.97      7.04 o 
  -7   7   6       75.38       74.59     15.49 o 
  -6   7   6       56.55       47.12     11.89 o 
  -5   7   6        8.11        2.32      4.33 o 
  -4   7   6       33.52       31.39      7.15 o 
  -3   7   6        8.21       15.37      5.12 o 
  -2   7   6      205.36      249.74     13.27 o 
  -1   7   6      271.99      285.77     11.98 o 
   0   7   6       46.32       47.25      5.99 o 
   1   7   6       19.21       27.34      5.17 o 
   2   7   6       42.76       48.51      7.98 o 
   3   7   6      306.51      284.05     16.55 o 
   4   7   6       71.53       72.05     10.87 o 
   5   7   6      107.69       99.14     13.32 o 
   6   7   6        1.00        0.00      7.35 o 
  -8   8   6      395.64      404.66     31.90 o 
  -7   8   6      793.36      717.79     39.47 o 
  -6   8   6      139.11      141.11     19.53 o 
  -5   8   6      921.86      916.32     30.43 o 
  -4   8   6     3624.11     3675.68     68.34 o 
  -3   8   6     2229.15     2343.39     42.96 o 
  -2   8   6     2691.45     2732.11     38.93 o 
  -1   8   6     1936.57     2029.67     40.11 o 
   0   8   6     3359.46     3422.27     89.45 o 
   1   8   6     3464.56     3562.94     65.66 o 
   2   8   6      777.44      760.89     36.83 o 
   3   8   6      624.66      607.20     24.29 o 
   4   8   6     1923.09     1863.62     69.80 o 
   5   8   6      618.53      672.46     30.34 o 
   6   8   6      231.61      274.19     28.12 o 
  -7   9   6      104.27      112.53     19.41 o 
  -6   9   6        2.61        0.00      4.87 o 
  -5   9   6        0.66        0.59      4.14 o 
  -4   9   6      509.02      484.23     22.07 o 
  -3   9   6      889.69      907.30     28.28 o 
  -2   9   6       72.27       83.03      8.71 o 
  -1   9   6      211.55      222.44     11.99 o 
   0   9   6      303.04      309.60     20.30 o 
   1   9   6      234.35      215.05     26.00 o 
   2   9   6      581.86      559.62     22.67 o 
   3   9   6       34.01       41.24      8.74 o 
   4   9   6       87.74       89.68     16.09 o 
   5   9   6       21.29       13.91      6.96 o 
   6   9   6       48.07       50.81     14.36 o 
  -7  10   6      356.66      369.72     30.53 o 
  -6  10   6     1445.33     1385.76     54.90 o 
  -5  10   6      455.20      445.97     29.84 o 
  -4  10   6      479.95      508.30     23.46 o 
  -3  10   6      389.78      393.92     19.82 o 
  -2  10   6     2740.19     2776.81     43.57 o 
  -1  10   6     2468.63     2512.09     40.55 o 
   0  10   6     1920.83     1926.74     41.83 o 
   1  10   6      837.08      855.73     52.73 o 
   2  10   6      962.79     1010.57     39.58 o 
   3  10   6     1632.04     1642.06     78.93 o 
   4  10   6      196.27      214.54     18.90 o 
   5  10   6      229.46      207.27     20.09 o 
  -6  11   6       79.29       92.55     18.59 o 
  -5  11   6       96.35       75.02     16.04 o 
  -4  11   6        6.76        8.89      7.37 o 
  -3  11   6       78.41       68.94     10.67 o 
  -2  11   6        1.88        0.00      3.25 o 
  -1  11   6        0.58        0.00      3.14 o 
   0  11   6       60.60       55.29      9.47 o 
   1  11   6      163.15      160.35     28.28 o 
   2  11   6       12.27        0.86      5.47 o 
   3  11   6        3.40        3.55      6.15 o 
   4  11   6       41.77       14.80      8.88 o 
   5  11   6        9.63        4.02      6.73 o 
  -6  12   6      573.21      558.51     37.33 o 
  -5  12   6      307.81      348.39     28.41 o 
  -4  12   6      186.78      204.11     23.22 o 
  -3  12   6      472.20      457.85     24.06 o 
  -2  12   6      948.10      937.35     27.98 o 
  -1  12   6     1632.03     1667.44     42.76 o 
   0  12   6      924.47      914.41     39.73 o 
   1  12   6     1032.15     1007.12     54.38 o 
   2  12   6      911.79      931.63     42.63 o 
   3  12   6      459.61      468.32     31.92 o 
   4  12   6        9.90        5.59      7.42 o 
  -5  13   6        0.64        0.00      7.61 o 
  -4  13   6       55.59       49.07     13.99 o 
  -3  13   6       60.73       62.59     12.02 o 
  -2  13   6       82.80       94.39     16.80 o 
  -1  13   6      177.08      180.92     24.39 o 
   0  13   6       26.07       28.66      9.83 o 
   1  13   6      115.73       84.75     16.08 o 
   2  13   6       78.96       56.30     13.86 o 
   3  13   6       26.49       39.35     12.46 o 
  -3  14   6      596.56      617.06     37.29 o 
  -2  14   6       75.20       82.56     23.41 o 
  -1  14   6      141.69      114.98     27.97 o 
   0  14   6      321.51      306.90     26.04 o 
   1  14   6     1272.73     1305.19     53.52 o 
   2  14   6      209.82      220.95     38.53 o 
  -9   1   7      281.76      360.79     40.19 o 
  -8   1   7      789.48      840.64     45.84 o 
  -7   1   7     1458.02     1515.05     34.91 o 
  -6   1   7       35.13       30.65      5.89 o 
  -5   1   7     1527.39     1541.26     34.28 o 
  -4   1   7     3924.66     3888.80     41.22 o 
  -3   1   7    10760.52    11324.11    175.26 o 
  -2   1   7     7242.96     7460.38     89.53 o 
  -1   1   7     1375.98     1312.17     17.24 o 
   0   1   7     9759.77     9950.26     78.78 o 
   1   1   7     9864.90     9809.95    155.82 o 
   2   1   7     1321.05     1266.06     36.84 o 
   3   1   7      481.08      471.83     24.90 o 
   4   1   7      125.02      119.76     15.81 o 
   5   1   7      546.97      543.06     31.34 o 
   6   1   7      642.94      687.81     37.71 o 
   7   1   7      121.72      122.33     22.37 o 
  -9   2   7      109.95      145.44     30.04 o 
  -8   2   7       44.41       40.63     11.86 o 
  -7   2   7        0.11        0.00      4.56 o 
  -6   2   7       35.27       25.97      5.71 o 
  -5   2   7       99.51       99.04      8.40 o 
  -4   2   7      364.60      339.62     12.52 o 
  -3   2   7     1366.41     1509.18     29.09 o 
  -2   2   7        0.15        4.96      2.13 o 
  -1   2   7     1788.68     1912.74     24.56 o 
   0   2   7        6.14        7.39      2.82 o 
   1   2   7      401.62      455.00     13.99 o 
   2   2   7       97.66      107.37     10.07 o 
   3   2   7      377.28      347.24     21.86 o 
   4   2   7      578.50      593.85     30.14 o 
   5   2   7       65.74       48.91     12.47 o 
   6   2   7      150.56      125.29     19.69 o 
   7   2   7        0.97        0.00      8.17 o 
  -9   3   7      433.69      452.32     61.48 o 
  -8   3   7      149.90      159.34     20.25 o 
  -7   3   7      441.90      431.74     27.25 o 
  -6   3   7     2844.21     2793.28     87.89 o 
  -5   3   7     2323.90     2315.40     35.58 o 
  -4   3   7     1351.13     1398.41     24.20 o 
  -3   3   7      154.50      138.51      7.76 o 
  -2   3   7     4200.61     3793.96    237.40 o 
  -1   3   7     5114.90     4230.30    659.55 o 
   0   3   7     5151.74     5493.36     46.08 o 
   1   3   7      550.36      580.20     16.06 o 
   2   3   7     4668.45     4690.62     74.41 o 
   3   3   7     2941.61     2912.44    117.10 o 
   4   3   7     1173.60     1231.30     43.21 o 
   5   3   7      553.52      505.00     30.18 o 
   6   3   7      156.42      151.20     20.83 o 
   7   3   7      310.93      336.17     30.06 o 
  -9   4   7       65.86       45.55     14.12 o 
  -8   4   7        0.34        3.65      6.60 o 
  -7   4   7        0.30        0.00      5.56 o 
  -6   4   7        0.07        0.00      4.92 o 
  -5   4   7      539.32      535.40     27.14 o 
  -4   4   7       42.07       31.90      7.35 o 
  -3   4   7       44.69       58.54      4.57 o 
  -2   4   7      461.77      523.42     10.51 o 
  -1   4   7      632.51      751.64     12.54 o 
   0   4   7      178.75      173.20      8.89 o 
   1   4   7       93.08      105.62      8.05 o 
   2   4   7      121.11      118.01      9.14 o 
   3   4   7      345.61      327.91     17.31 o 
   4   4   7      243.12      235.25     20.11 o 
   5   4   7       10.46       22.84      9.67 o 
   6   4   7        2.15        6.20      7.81 o 
   7   4   7        1.99        4.78      6.43 o 
  -9   5   7      308.61      315.80     30.13 o 
  -8   5   7      206.09      191.50     22.98 o 
  -7   5   7      290.47      293.83     23.94 o 
  -6   5   7     2702.94     2692.75    100.12 o 
  -5   5   7     1860.28     1878.75     51.85 o 
  -4   5   7     1945.29     1959.24     33.39 o 
  -3   5   7      402.96      381.53     12.64 o 
  -2   5   7     3676.46     3708.72     33.26 o 
  -1   5   7     6380.06     6472.95     92.38 o 
   0   5   7     1968.09     1959.72     53.07 o 
   1   5   7     1724.34     1729.99     43.85 o 
   2   5   7     1580.75     1584.81     49.97 o 
   3   5   7     3352.74     3119.06     76.75 o 
   4   5   7     1773.31     1795.11    135.03 o 
   5   5   7     1082.12     1118.59     44.90 o 
   6   5   7      501.78      527.35     33.83 o 
  -8   6   7        6.49        0.00      6.89 o 
  -7   6   7       23.32       31.75     11.03 o 
  -6   6   7       59.96       57.59     15.69 o 
  -5   6   7       34.19       40.86     10.34 o 
  -4   6   7       28.05       26.69      6.30 o 
  -3   6   7     1612.59     1600.88     26.62 o 
  -2   6   7       68.16       73.76      6.86 o 
  -1   6   7      938.06      948.13     20.37 o 
   0   6   7      270.86      214.50     34.41 o 
   1   6   7      163.43      169.92     10.08 o 
   2   6   7      531.31      502.45     17.09 o 
   3   6   7      105.85      101.89     12.01 o 
   4   6   7      308.45      311.55     18.90 o 
   5   6   7       97.33       92.48     16.66 o 
   6   6   7       22.57       38.36     12.68 o 
  -8   7   7     1049.02      973.42     69.09 o 
  -7   7   7      994.05      966.85     45.11 o 
  -6   7   7      208.41      202.26     21.81 o 
  -5   7   7      802.93      847.91     37.53 o 
  -4   7   7     1730.28     1720.97     50.17 o 
  -3   7   7     3902.95     3832.82     52.14 o 
  -2   7   7     1690.98     1763.79     29.85 o 
  -1   7   7      887.26      916.37     21.38 o 
   0   7   7     1371.96     1387.25     32.02 o 
   1   7   7     2937.16     3042.42     62.36 o 
   2   7   7       84.76       91.36     10.97 o 
   3   7   7     1160.27     1116.82     33.21 o 
   4   7   7      456.90      434.06     22.46 o 
   5   7   7     1141.40     1107.15     86.03 o 
   6   7   7      563.16      613.28     30.61 o 
  -8   8   7       13.27       12.40      9.95 o 
  -7   8   7        0.42        0.00      7.10 o 
  -6   8   7       22.69       19.80      8.52 o 
  -5   8   7      607.08      600.29     32.81 o 
  -4   8   7        0.61        1.96      5.77 o 
  -3   8   7       80.63       62.51     12.09 o 
  -2   8   7      625.76      652.96     19.48 o 
  -1   8   7        0.11        0.00      2.72 o 
   0   8   7      201.95      196.22     13.12 o 
   1   8   7      264.53      267.46     15.16 o 
   2   8   7       41.73       38.87      8.13 o 
   3   8   7      450.95      427.13     21.52 o 
   4   8   7      177.19      194.11     17.18 o 
   5   8   7        0.08        0.00      3.98 o 
   6   8   7        4.97        1.75      7.80 o 
  -7   9   7      983.98      978.53     47.72 o 
  -6   9   7      426.31      416.89     30.18 o 
  -5   9   7      615.40      598.16     33.76 o 
  -4   9   7      421.33      429.90     27.25 o 
  -3   9   7     1703.84     1622.01     49.65 o 
  -2   9   7     1399.09     1401.65     29.91 o 
  -1   9   7      472.30      511.14     18.02 o 
   0   9   7      715.14      734.16     25.27 o 
   1   9   7      548.57      532.04     28.19 o 
   2   9   7      982.02      986.12     39.24 o 
   3   9   7      914.37      958.71     40.93 o 
   4   9   7      434.02      446.52     23.93 o 
   5   9   7      425.20      429.25     25.61 o 
  -7  10   7       18.64        6.45     10.62 o 
  -6  10   7       82.50       66.30     15.97 o 
  -5  10   7      171.41      146.77     20.54 o 
  -4  10   7       41.00       22.31      9.19 o 
  -3  10   7      298.41      301.59     18.60 o 
  -2  10   7       98.12      108.97     12.66 o 
  -1  10   7      232.86      227.73     13.82 o 
   0  10   7      537.80      513.06     43.25 o 
   1  10   7       12.20        6.80      6.94 o 
   2  10   7      149.33      177.52     19.76 o 
   3  10   7        0.02        0.45      5.09 o 
   4  10   7       62.62       50.38     10.87 o 
   5  10   7       10.57        7.55      6.91 o 
  -6  11   7     1084.57     1058.77     50.08 o 
  -5  11   7     1261.21     1153.63     49.54 o 
  -4  11   7      705.89      713.74     37.21 o 
  -3  11   7      253.83      271.29     18.43 o 
  -2  11   7     1078.35     1117.72     34.98 o 
  -1  11   7     1081.52     1152.26     34.60 o 
   0  11   7      418.62      446.15     28.59 o 
   1  11   7      267.66      266.07     22.01 o 
   2  11   7     1501.96     1413.23     74.89 o 
   3  11   7      830.45      876.73     56.77 o 
   4  11   7      744.10      803.88     50.81 o 
  -5  12   7       54.51       64.79     15.93 o 
  -4  12   7       25.24       29.20     11.01 o 
  -3  12   7      231.35      232.99     19.36 o 
  -2  12   7      116.06      117.50     14.12 o 
  -1  12   7       76.74       66.12     13.92 o 
   0  12   7        3.91        1.77      6.10 o 
   1  12   7        8.34       12.53     10.88 o 
   2  12   7       76.55       79.65     15.87 o 
   3  12   7       43.02       37.25     12.01 o 
  -4  13   7      899.42      861.26     35.93 o 
  -3  13   7      468.20      483.45     26.09 o 
  -2  13   7      176.48      189.74     41.33 o 
  -1  13   7      187.43      223.75     35.12 o 
   0  13   7      845.36      839.05     60.49 o 
   1  13   7      720.05      721.69     56.97 o 
   2  13   7      377.68      353.91     42.57 o 
  -3  14   7       44.04       38.98     13.93 o 
  -2  14   7       11.09        9.01     10.57 o 
  -1  14   7       41.57       25.69     15.23 o 
   0  14   7      101.91       72.30     22.79 o 
   1  14   7        0.10        4.35     11.81 o 
  -8   0   8     2868.10     2926.84     97.68 o 
  -7   0   8     1484.61     1621.95     47.94 o 
  -6   0   8     1287.10     1251.75     52.93 o 
  -5   0   8     1800.13     1815.76     73.86 o 
  -4   0   8     5056.20     4938.43    114.31 o 
  -3   0   8    10087.79    10281.15    306.62 o 
  -2   0   8      588.98      531.59     21.70 o 
  -1   0   8      551.86      563.72     32.73 o 
   0   0   8     8839.11     8899.88    161.13 o 
   1   0   8     8118.94     8110.07    263.32 o 
   2   0   8     4527.86     4388.86    101.83 o 
   3   0   8     2963.13     2944.04     89.71 o 
   4   0   8      654.14      649.07     46.30 o 
   5   0   8     2833.22     2754.47    100.79 o 
   6   0   8      194.41      210.28     34.81 o 
   7   0   8      151.86      191.95     36.36 o 
  -9   1   8       92.41       86.91     24.14 o 
  -8   1   8        0.67        0.00      5.88 o 
  -7   1   8        7.20       10.76      4.84 o 
  -6   1   8      506.04      509.09     17.95 o 
  -5   1   8      233.70      246.92     12.08 o 
  -4   1   8        8.47       14.69      4.18 o 
  -3   1   8      846.17      890.29     19.97 o 
  -2   1   8      936.52      950.85     15.08 o 
  -1   1   8      711.41      790.77     14.37 o 
   0   1   8       16.44       15.28      3.16 o 
   1   1   8        0.01        0.44      2.99 o 
   2   1   8      650.15      663.59     28.51 o 
   3   1   8      229.13      239.47     18.96 o 
   4   1   8      285.37      303.72     37.08 o 
   5   1   8        0.06        2.75      6.37 o 
   6   1   8        0.04        1.36      7.39 o 
   7   1   8       62.78       45.43     14.83 o 
  -9   2   8      301.12      331.68     27.03 o 
  -8   2   8      544.06      538.34     31.79 o 
  -7   2   8      482.19      521.26     29.83 o 
  -6   2   8     1310.04     1341.05     28.56 o 
  -5   2   8     1752.84     1763.79     30.58 o 
  -4   2   8     1927.54     2046.11     33.19 o 
  -3   2   8     2528.70     2601.21     33.71 o 
  -2   2   8     1231.34     1170.11     18.17 o 
  -1   2   8     3354.59     3335.69     42.82 o 
   0   2   8     1778.67     1566.17     22.82 o 
   1   2   8     3646.39     3709.09     41.56 o 
   2   2   8     3427.10     3490.86     94.49 o 
   3   2   8     1964.15     1969.30     85.04 o 
   4   2   8     2016.77     2030.61     57.28 o 
   5   2   8      761.08      695.91     40.86 o 
   6   2   8      344.30      334.54     27.87 o 
   7   2   8      323.84      297.41     30.29 o 
  -9   3   8        6.87        6.85      8.20 o 
  -8   3   8       37.40       19.68      8.87 o 
  -7   3   8        1.95        6.38      5.97 o 
  -6   3   8      789.24      739.00     54.54 o 
  -5   3   8        6.39        2.91      3.88 o 
  -4   3   8       27.27       35.69      5.40 o 
  -3   3   8       33.51       37.23      5.24 o 
  -2   3   8      113.86       76.64     24.34 o 
  -1   3   8      131.32      157.31      5.47 o 
   0   3   8       39.57       24.46      6.19 o 
   1   3   8       55.46       68.01      7.20 o 
   2   3   8        5.54        9.20      3.95 o 
   3   3   8       97.75       91.89     14.21 o 
   4   3   8      476.30      429.58     27.36 o 
   5   3   8        4.08        4.16      6.82 o 
   6   3   8       18.81       18.83      9.66 o 
  -9   4   8      487.85      518.83     35.27 o 
  -8   4   8       31.92       21.74      9.81 o 
  -7   4   8      366.83      339.93     30.97 o 
  -6   4   8     1939.33     1918.29     55.08 o 
  -5   4   8     2612.98     2586.71     60.20 o 
  -4   4   8      904.35      894.65     25.82 o 
  -3   4   8      494.32      513.60     19.23 o 
  -2   4   8     2821.67     2680.49     77.35 o 
  -1   4   8     5030.80     5036.97     36.50 o 
   0   4   8      316.29      285.73     11.93 o 
   1   4   8      188.56      191.01     10.38 o 
   2   4   8     1541.38     1514.76     34.97 o 
   3   4   8      871.92      790.68     58.68 o 
   4   4   8     2448.70     2465.67    116.33 o 
   5   4   8       77.98      115.90     18.12 o 
   6   4   8      500.44      521.06     55.63 o 
  -8   5   8       18.14       17.47      9.57 o 
  -7   5   8       60.61       51.57     12.77 o 
  -6   5   8       16.67       17.59      8.40 o 
  -5   5   8     1019.11      967.12     38.23 o 
  -4   5   8       16.56        7.21      4.50 o 
  -3   5   8     1132.14     1155.31     29.01 o 
  -2   5   8     1317.94     1358.33     25.99 o 
  -1   5   8      123.67      143.54     12.35 o 
   0   5   8      293.08      283.77     12.12 o 
   1   5   8       11.56       10.61      4.00 o 
   2   5   8      919.03      925.74     23.70 o 
   3   5   8      300.66      298.05     17.64 o 
   4   5   8       36.71       46.80     12.05 o 
   5   5   8        6.21        7.00      8.02 o 
   6   5   8       60.42       58.46     15.03 o 
  -8   6   8      693.53      707.46     40.28 o 
  -7   6   8     1117.00     1057.16     47.08 o 
  -6   6   8     1281.13     1197.94     46.36 o 
  -5   6   8      992.42      996.33     40.07 o 
  -4   6   8     1200.90     1222.23     52.57 o 
  -3   6   8     2745.41     2691.40     44.85 o 
  -2   6   8     1549.65     1575.68     34.49 o 
  -1   6   8     1490.46     1528.80     33.46 o 
   0   6   8     2636.29     2655.57     44.23 o 
   1   6   8      650.46      674.76     19.71 o 
   2   6   8     1062.32     1078.74     32.50 o 
   3   6   8      228.80      241.65     16.25 o 
   4   6   8      365.87      400.71     21.98 o 
   5   6   8      649.06      751.74     55.00 o 
   6   6   8      332.38      379.42     30.73 o 
  -8   7   8        5.61        5.29      7.94 o 
  -7   7   8        4.14        0.00      6.14 o 
  -6   7   8      125.10      122.66     18.21 o 
  -5   7   8       12.86       15.22      7.54 o 
  -4   7   8       16.60       17.92     12.07 o 
  -3   7   8       15.81       14.66      6.69 o 
  -2   7   8       18.65       16.91      5.58 o 
  -1   7   8       80.52       84.08     10.21 o 
   0   7   8      146.23      134.91     12.16 o 
   1   7   8      200.09      190.83     11.24 o 
   2   7   8       81.04       84.39     10.96 o 
   3   7   8       19.82       12.00      5.91 o 
   4   7   8       76.45       67.66     11.58 o 
   5   7   8       11.77       18.72     10.19 o 
   6   7   8       10.11       12.37      9.56 o 
  -7   8   8      628.95      657.35     38.75 o 
  -6   8   8      367.48      346.66     26.80 o 
  -5   8   8       43.14       40.96     11.32 o 
  -4   8   8      838.12      843.04     37.35 o 
  -3   8   8     2366.83     2430.95     48.09 o 
  -2   8   8     1557.93     1571.24     37.60 o 
  -1   8   8     1528.33     1607.24     37.36 o 
   0   8   8     3194.88     3272.51     69.93 o 
   1   8   8     2370.52     2398.09     58.44 o 
   2   8   8     1646.34     1731.14     40.99 o 
   3   8   8      239.99      269.47     17.92 o 
   4   8   8      209.13      238.02     19.34 o 
   5   8   8      555.29      558.28     34.68 o 
  -7   9   8      281.91      256.57     28.00 o 
  -6   9   8       10.22        2.46      7.00 o 
  -5   9   8      488.62      464.78     30.41 o 
  -4   9   8      200.95      180.56     20.56 o 
  -3   9   8      225.85      246.35     20.05 o 
  -2   9   8      516.15      523.07     22.88 o 
  -1   9   8      201.82      200.42     14.67 o 
   0   9   8      337.09      326.32     17.87 o 
   1   9   8      193.18      178.25     19.07 o 
   2   9   8      307.22      267.65     21.80 o 
   3   9   8      172.50      145.57     15.35 o 
   4   9   8       58.26       56.48     11.38 o 
   5   9   8        3.66        9.46      9.58 o 
  -7  10   8      120.19       96.37     19.66 o 
  -6  10   8      398.43      409.37     30.96 o 
  -5  10   8      825.34      853.58     42.10 o 
  -4  10   8      872.81      825.53     39.44 o 
  -3  10   8     1032.05     1024.17     34.04 o 
  -2  10   8     3315.69     3272.10     58.84 o 
  -1  10   8     2743.56     2689.84     52.12 o 
   0  10   8     1530.60     1555.64     50.17 o 
   1  10   8     1096.11     1051.99     42.03 o 
   2  10   8     1012.71     1068.19     43.71 o 
   3  10   8      933.45      932.00     69.82 o 
   4  10   8      357.57      292.32     40.61 o 
  -6  11   8        4.01        0.00      6.15 o 
  -5  11   8       34.58       18.66     10.67 o 
  -4  11   8       14.44       15.18      9.07 o 
  -3  11   8      116.74      115.63     14.38 o 
  -2  11   8        2.63        5.50      5.02 o 
  -1  11   8        0.01        0.00      4.59 o 
   0  11   8        0.21        3.41      8.03 o 
   1  11   8        0.17        2.33      6.20 o 
   2  11   8       18.17       33.02     13.10 o 
   3  11   8        4.56        6.11      9.94 o 
   4  11   8       10.69       12.12      9.08 o 
  -5  12   8      914.24      874.76     48.79 o 
  -4  12   8      843.30      841.95     34.63 o 
  -3  12   8      668.47      634.27     29.13 o 
  -2  12   8      739.74      738.48     30.40 o 
  -1  12   8      833.43      891.23     41.35 o 
   0  12   8      373.83      378.98     65.00 o 
   1  12   8      273.01      276.58     38.22 o 
   2  12   8      213.25      196.92     34.81 o 
   3  12   8      521.61      544.30     36.04 o 
  -4  13   8      138.68      136.48     17.53 o 
  -3  13   8       33.29       27.64      8.34 o 
  -2  13   8      108.21       95.60     17.35 o 
  -1  13   8       50.32       49.63     13.41 o 
   0  13   8      194.51      225.61     36.26 o 
   1  13   8        0.27        7.04     11.60 o 
   2  13   8      101.16       96.97     18.64 o 
  -2  14   8        1.20        0.00      9.12 o 
  -1  14   8      189.94      235.25     38.43 o 
  -8   1   9      629.77      701.20     35.48 o 
  -7   1   9      415.08      458.93     21.94 o 
  -6   1   9      238.87      246.01     13.13 o 
  -5   1   9      809.85      811.95     21.88 o 
  -4   1   9     5259.10     5465.37     91.95 o 
  -3   1   9     3460.45     3425.05     41.16 o 
  -2   1   9     1346.54     1386.80     26.04 o 
  -1   1   9     1084.31     1089.45     27.01 o 
   0   1   9     3782.56     3849.17     74.44 o 
   1   1   9     2182.38     2163.91     40.91 o 
   2   1   9     1525.68     1498.65     44.77 o 
   3   1   9      171.82      189.79     19.34 o 
   4   1   9     1212.99     1161.99     45.15 o 
   5   1   9     1028.84     1000.72     44.99 o 
   6   1   9      292.36      313.02     29.84 o 
  -9   2   9       64.28       68.53     19.99 o 
  -8   2   9      424.24      374.86     31.23 o 
  -7   2   9      270.24      250.16     21.20 o 
  -6   2   9      641.02      634.42     24.39 o 
  -5   2   9       25.43       25.50      5.57 o 
  -4   2   9      149.77      148.08      9.71 o 
  -3   2   9       80.68      102.42      8.46 o 
  -2   2   9     1742.50     1760.43     29.31 o 
  -1   2   9      143.09      159.93      7.82 o 
   0   2   9      374.39      379.69     12.24 o 
   1   2   9       27.70       27.56      7.25 o 
   2   2   9      528.78      549.84     22.16 o 
   3   2   9      135.21      111.99     16.19 o 
   4   2   9       48.34       39.54     11.86 o 
   5   2   9      653.67      653.25     36.91 o 
   6   2   9        2.38        0.51      7.12 o 
  -9   3   9      358.66      383.81     29.87 o 
  -8   3   9       40.02       62.29     13.95 o 
  -7   3   9      496.28      492.92     29.59 o 
  -6   3   9     1358.35     1371.07     49.10 o 
  -5   3   9     2801.17     2943.33     73.90 o 
  -4   3   9     1127.01     1127.59     24.06 o 
  -3   3   9     1811.92     1904.91     30.49 o 
  -2   3   9    10642.40    11020.81     97.17 o 
  -1   3   9     7633.41     7632.72     71.31 o 
   0   3   9     2933.63     1727.40    779.99 o 
   1   3   9     1718.11     1758.47     30.89 o 
   2   3   9      241.04      250.52     15.40 o 
   3   3   9     3524.60     3393.08     72.31 o 
   4   3   9      460.98      496.19     30.47 o 
   5   3   9      133.35      152.57     20.81 o 
   6   3   9      542.30      559.05     36.56 o 
  -8   4   9      169.49      129.91     19.65 o 
  -7   4   9      278.62      222.53     22.58 o 
  -6   4   9       32.59       37.07     10.70 o 
  -5   4   9       53.23       48.40     11.18 o 
  -4   4   9       15.40        8.97      4.71 o 
  -3   4   9        9.25        6.95      4.14 o 
  -2   4   9       78.54       79.56      6.53 o 
  -1   4   9       40.25       18.97      5.59 o 
   0   4   9      188.85      192.64     10.53 o 
   1   4   9      295.36      291.81     13.79 o 
   2   4   9      134.55      137.14     10.94 o 
   3   4   9        0.36        3.67      6.00 o 
   4   4   9       34.08       33.73     11.02 o 
   5   4   9        7.65        4.44      7.89 o 
   6   4   9       38.46       56.59     15.12 o 
  -8   5   9      412.37      399.89     30.32 o 
  -7   5   9     1282.74     1171.07     52.88 o 
  -6   5   9     2216.00     2195.10     97.42 o 
  -5   5   9     1203.61     1168.04     43.03 o 
  -4   5   9     1171.35     1211.62     31.79 o 
  -3   5   9     1187.33     1211.81     25.96 o 
  -2   5   9     3639.41     3670.39     53.35 o 
  -1   5   9     3196.84     2874.25    326.02 o 
   0   5   9      352.89      344.26     15.68 o 
   1   5   9     1446.52     1434.27     29.71 o 
   2   5   9      764.29      737.81     24.51 o 
   3   5   9     1506.82     1462.65     39.06 o 
   4   5   9      323.02      365.90     26.69 o 
   5   5   9      133.67      158.95     21.46 o 
   6   5   9      493.15      541.39     36.59 o 
  -8   6   9       68.29       77.23     16.95 o 
  -7   6   9      111.18       91.76     17.19 o 
  -6   6   9      158.93      146.81     28.28 o 
  -5   6   9       43.52       59.86     12.70 o 
  -4   6   9      687.95      679.82     38.53 o 
  -3   6   9      310.76      309.52     14.06 o 
  -2   6   9      270.63      263.56     15.07 o 
  -1   6   9        3.81        2.79      3.62 o 
   0   6   9       16.61        9.24      3.92 o 
   1   6   9        3.95        5.59      4.06 o 
   2   6   9      194.97      206.76     12.96 o 
   3   6   9        7.89        0.00      4.14 o 
   4   6   9        4.69        0.00     15.69 o 
   5   6   9       28.80       17.78     11.07 o 
  -8   7   9      733.42      710.92     41.97 o 
  -7   7   9     1282.85     1198.90     51.16 o 
  -6   7   9      776.47      725.23     37.83 o 
  -5   7   9      314.24      321.59     31.23 o 
  -4   7   9     2639.65     2577.56     64.63 o 
  -3   7   9     1689.19     1618.65     38.62 o 
  -2   7   9      236.43      212.81     14.20 o 
  -1   7   9      161.03      170.10     13.42 o 
   0   7   9      839.38      847.28     27.23 o 
   1   7   9     3656.74     3666.94     70.21 o 
   2   7   9     2067.88     2042.59     51.78 o 
   3   7   9      296.16      273.46     18.14 o 
   4   7   9      654.56      642.59     29.02 o 
   5   7   9      700.01      684.57     39.26 o 
  -7   8   9      174.95      173.58     23.49 o 
  -6   8   9       19.79       25.74     10.32 o 
  -5   8   9      166.21      148.83     20.10 o 
  -4   8   9        2.62        0.00      4.83 o 
  -3   8   9       16.58       19.43      6.44 o 
  -2   8   9       80.71       78.22     10.71 o 
  -1   8   9       22.94       25.61      8.21 o 
   0   8   9      502.98      512.31     22.12 o 
   1   8   9      256.84      245.52     15.82 o 
   2   8   9       32.02       25.63      8.60 o 
   3   8   9       12.60        9.09      6.73 o 
   4   8   9       13.41        6.10      6.14 o 
   5   8   9       21.70        3.51      8.65 o 
  -7   9   9      344.77      325.34     29.74 o 
  -6   9   9      238.31      220.42     25.23 o 
  -5   9   9     1061.12     1033.60     67.49 o 
  -4   9   9      575.80      553.37     32.26 o 
  -3   9   9      927.66      936.48     31.94 o 
  -2   9   9      396.13      416.49     22.26 o 
  -1   9   9      559.57      597.17     24.64 o 
   0   9   9     1591.91     1614.67     39.97 o 
   1   9   9     1866.47     1881.97    105.04 o 
   2   9   9      879.85      856.76     39.26 o 
   3   9   9      765.68      783.58     52.57 o 
   4   9   9      533.59      530.90     27.75 o 
  -6  10   9       85.22       96.29     18.86 o 
  -5  10   9      185.73      184.97     23.29 o 
  -4  10   9      330.45      324.91     20.68 o 
  -3  10   9       86.33       96.07     13.29 o 
  -2  10   9        2.71        2.24      4.48 o 
  -1  10   9       24.55       15.35      6.27 o 
   0  10   9        3.46        8.22      6.49 o 
   1  10   9       49.72       50.43     12.30 o 
   2  10   9       17.56       14.19      8.36 o 
   3  10   9       12.25       12.52      8.82 o 
   4  10   9        8.12        9.84     11.60 o 
  -6  11   9      350.77      377.11     31.57 o 
  -5  11   9      827.94      856.46     44.39 o 
  -4  11   9       38.18       36.16     10.87 o 
  -3  11   9      126.91      121.70     15.02 o 
  -2  11   9      524.56      522.92     25.51 o 
  -1  11   9     1186.47     1215.32     47.42 o 
   0  11   9      684.42      743.89     37.57 o 
   1  11   9       85.49       82.53     16.25 o 
   2  11   9      417.19      457.62     31.13 o 
   3  11   9      754.57      804.35     61.53 o 
  -5  12   9       26.22       17.91     10.43 o 
  -4  12   9       78.89       93.33     14.42 o 
  -3  12   9       12.23       14.15      6.69 o 
  -2  12   9      101.42      119.89     15.08 o 
  -1  12   9      187.24      210.43     23.43 o 
   0  12   9      142.01      160.53     21.57 o 
   1  12   9       11.70       12.82      9.17 o 
   2  12   9       42.07       24.96     15.64 o 
  -3  13   9      232.81      258.88     21.76 o 
  -2  13   9      744.88      801.80     42.33 o 
  -1  13   9      491.77      478.14     35.12 o 
   0  13   9      488.77      523.53     49.72 o 
   1  13   9      311.33      420.15     45.27 o 
  -7   0  10      885.87      930.90     63.71 o 
  -6   0  10      120.50      132.84     15.82 o 
  -5   0  10       77.85       75.67     12.24 o 
  -4   0  10      799.24      772.45     30.21 o 
  -3   0  10     1927.08     1893.88     94.99 o 
  -2   0  10     2215.82     2184.59     91.88 o 
  -1   0  10     1058.24     1093.79     35.41 o 
   0   0  10     2421.74     2294.43     52.45 o 
   1   0  10     4506.34     4521.61     91.93 o 
   2   0  10     2468.94     2512.70     85.77 o 
   3   0  10     1323.10     1283.96     65.67 o 
   4   0  10     2508.84     2332.77     93.85 o 
   5   0  10     1273.31     1218.59     72.82 o 
   6   0  10      588.69      688.33     59.46 o 
  -8   1  10        2.89        5.57      7.33 o 
  -7   1  10      125.48      111.41     13.22 o 
  -6   1  10      232.67      237.97     13.36 o 
  -5   1  10        0.47        0.00      3.03 o 
  -4   1  10      456.60      482.49     17.07 o 
  -3   1  10      197.71      204.23     11.09 o 
  -2   1  10      171.22      171.51     12.44 o 
  -1   1  10      143.78      158.25     10.60 o 
   0   1  10      896.88      907.75     23.47 o 
   1   1  10        3.59        0.00      3.42 o 
   2   1  10       11.77        2.82      5.87 o 
   3   1  10      431.49      402.53     26.62 o 
   4   1  10      106.65       87.22     16.72 o 
   5   1  10       28.74       32.31     12.40 o 
   6   1  10       13.78        1.89      9.64 o 
  -9   2  10      351.07      409.55     38.53 o 
  -8   2  10      688.47      667.40     36.37 o 
  -7   2  10      750.52      770.40     36.61 o 
  -6   2  10     1654.98     1688.37     40.59 o 
  -5   2  10     2082.12     2076.79     35.82 o 
  -4   2  10      582.54      591.31     18.72 o 
  -3   2  10     2024.95     2076.21     33.91 o 
  -2   2  10     1488.80     1388.51     27.76 o 
  -1   2  10     3942.02     3938.24     47.28 o 
   0   2  10     3440.77     3451.04     45.62 o 
   1   2  10     1053.81     1035.51     30.11 o 
   2   2  10     2156.88     2054.93     83.54 o 
   3   2  10     1475.33     1521.99     50.67 o 
   4   2  10      859.04      854.51     40.57 o 
   5   2  10      713.78      735.13     40.27 o 
   6   2  10       85.02       80.60     18.26 o 
  -8   3  10        9.15       11.44      7.71 o 
  -7   3  10        8.28       17.70      8.19 o 
  -6   3  10      223.20      227.51     20.82 o 
  -5   3  10       80.35       99.10     11.90 o 
  -4   3  10       97.89      100.35     11.41 o 
  -3   3  10      281.06      276.82     15.74 o 
  -2   3  10      376.31      368.99     14.74 o 
  -1   3  10      233.75      225.19     12.02 o 
   0   3  10      765.40      790.56     20.61 o 
   1   3  10      258.56      242.77     12.56 o 
   2   3  10       91.22       98.76     12.00 o 
   3   3  10      631.94      651.99     33.84 o 
   4   3  10       10.02       10.28      7.71 o 
   5   3  10       33.09       38.19     12.48 o 
  -8   4  10      242.14      192.90     23.44 o 
  -7   4  10      515.67      484.63     30.80 o 
  -6   4  10     1925.58     1864.68     56.84 o 
  -5   4  10     3225.91     3252.44     99.10 o 
  -4   4  10      672.66      659.85     24.61 o 
  -3   4  10      848.56      897.98     27.87 o 
  -2   4  10     1304.50      863.31    315.74 o 
  -1   4  10     3350.45     3342.59     56.41 o 
   0   4  10     2590.06     2605.77     38.06 o 
   1   4  10      379.18      406.03     16.23 o 
   2   4  10     1456.41     1464.63     34.10 o 
   3   4  10     1337.53     1353.21     48.34 o 
   4   4  10      116.71      145.66     21.29 o 
   5   4  10      174.32      190.50     23.90 o 
  -8   5  10       56.16       49.29     13.76 o 
  -7   5  10       98.12       85.26     16.68 o 
  -6   5  10      152.86      178.37     30.97 o 
  -5   5  10      139.78      131.48     17.58 o 
  -4   5  10      280.82      276.04     16.70 o 
  -3   5  10       99.10      118.27     12.34 o 
  -2   5  10       12.25       11.62      5.05 o 
  -1   5  10      315.74      297.14     14.17 o 
   0   5  10      198.55      200.67     11.44 o 
   1   5  10        8.07        6.54      4.13 o 
   2   5  10       30.25       25.16      6.24 o 
   3   5  10       29.48       27.86      9.84 o 
   4   5  10       30.25       35.45     11.98 o 
   5   5  10        1.85        8.60      8.57 o 
  -8   6  10      405.47      428.41     32.56 o 
  -7   6  10      722.13      725.56     39.57 o 
  -6   6  10       95.69      109.10     17.89 o 
  -5   6  10      537.80      517.79     30.57 o 
  -4   6  10     2369.02     2343.03     61.63 o 
  -3   6  10     1779.00     1766.20     40.23 o 
  -2   6  10     2181.19     2218.56     43.35 o 
  -1   6  10      122.40      111.61     11.60 o 
   0   6  10     1097.03     1125.05     31.51 o 
   1   6  10     2294.19     2369.54     46.13 o 
   2   6  10     1229.51     1312.92     38.75 o 
   3   6  10      335.09      372.64     21.19 o 
   4   6  10      240.35      252.69     25.49 o 
   5   6  10      208.38      239.67     38.43 o 
  -7   7  10       57.53       35.72     18.28 o 
  -6   7  10      149.57      165.25     21.61 o 
  -5   7  10       12.73        8.97      7.20 o 
  -4   7  10       71.02       58.86     15.18 o 
  -3   7  10      209.80      212.89     15.78 o 
  -2   7  10      110.41      115.42     12.35 o 
  -1   7  10      878.68      911.29     29.14 o 
   0   7  10       67.98       62.15     13.41 o 
   1   7  10      305.12      302.63     17.58 o 
   2   7  10      163.57      159.76     15.19 o 
   3   7  10       44.25       27.21      8.16 o 
   4   7  10       71.98       88.33     17.20 o 
   5   7  10       27.65        8.12      9.81 o 
  -7   8  10      445.34      437.49     32.62 o 
  -6   8  10      355.05      360.81     28.57 o 
  -5   8  10      440.71      408.58     28.93 o 
  -4   8  10     2618.80     2613.97     60.71 o 
  -3   8  10     4023.95     4090.57     65.24 o 
  -2   8  10     2014.77     1965.90     44.46 o 
  -1   8  10      305.17      314.34     25.02 o 
   0   8  10     1132.97     1222.40     41.89 o 
   1   8  10     1070.61     1115.28     33.97 o 
   2   8  10      886.47      921.94     44.75 o 
   3   8  10       84.07       92.64     13.67 o 
   4   8  10      240.33      218.50     20.30 o 
  -7   9  10      109.98       94.73     19.70 o 
  -6   9  10       27.38       33.83     11.75 o 
  -5   9  10       84.86       79.90     18.02 o 
  -4   9  10      161.52      135.99     15.27 o 
  -3   9  10        0.41        2.75      4.31 o 
  -2   9  10       32.86       34.88      7.97 o 
  -1   9  10      340.28      320.85     23.06 o 
   0   9  10        0.42        0.00      4.56 o 
   1   9  10        0.35        0.00      5.85 o 
   2   9  10       46.20       42.55     12.47 o 
   3   9  10        6.95       12.11      9.23 o 
   4   9  10       29.51       32.65     11.84 o 
  -6  10  10      899.99      864.63     46.07 o 
  -5  10  10      783.29      758.40     41.14 o 
  -4  10  10      346.70      333.73     21.20 o 
  -3  10  10      601.54      616.00     27.68 o 
  -2  10  10      643.27      611.37     26.99 o 
  -1  10  10     1864.68     1903.63     46.66 o 
   0  10  10      876.63      909.08     57.08 o 
   1  10  10      124.64      123.05     18.80 o 
   2  10  10      283.23      265.98     25.12 o 
   3  10  10      676.74      757.13     40.80 o 
  -5  11  10       42.57       46.98     11.04 o 
  -4  11  10      109.30      100.48     14.79 o 
  -3  11  10        3.88        1.06      4.88 o 
  -2  11  10        3.41        0.00      4.85 o 
  -1  11  10       49.13       65.03     14.34 o 
   0  11  10       21.54       36.26     16.57 o 
   1  11  10       25.61       23.60     10.03 o 
   2  11  10        0.59        1.72      7.78 o 
  -4  12  10      129.55      111.76     16.04 o 
  -3  12  10       69.40       66.10     12.27 o 
  -2  12  10      418.47      461.78     31.68 o 
  -1  12  10     1233.61     1209.83     72.82 o 
   0  12  10      481.76      470.80     45.79 o 
   1  12  10      251.07      221.59     25.16 o 
  -2  13  10        5.90        0.00      8.11 o 
  -1  13  10       23.89       19.58     11.86 o 
  -8   1  11      341.47      414.35     41.64 o 
  -7   1  11      978.27     1005.81     33.84 o 
  -6   1  11     1576.00     1566.69     52.63 o 
  -5   1  11      576.68      591.08     20.21 o 
  -4   1  11      636.37      719.04     21.64 o 
  -3   1  11     2354.51     2342.92     38.06 o 
  -2   1  11     2665.00     2656.67     49.32 o 
  -1   1  11     2401.49     2353.23     40.50 o 
   0   1  11     1039.11     1058.87     26.84 o 
   1   1  11      780.02      767.99     27.52 o 
   2   1  11      480.29      502.06     29.26 o 
   3   1  11      453.70      460.62     29.85 o 
   4   1  11      675.94      669.90     37.79 o 
   5   1  11      399.98      429.13     36.31 o 
  -8   2  11      274.31      272.49     27.50 o 
  -7   2  11       84.79       74.41     15.15 o 
  -6   2  11       15.75       21.67      6.82 o 
  -5   2  11     1429.53     1431.99     37.48 o 
  -4   2  11     1037.60     1093.30     26.50 o 
  -3   2  11      234.91      237.45     12.62 o 
  -2   2  11      825.25      828.06     22.86 o 
  -1   2  11       87.54      104.66      9.82 o 
   0   2  11     1196.82     1240.19     29.08 o 
   1   2  11      403.27      416.60     20.36 o 
   2   2  11      982.05      920.63     39.21 o 
   3   2  11      151.15      155.26     20.18 o 
   4   2  11       24.02       14.75      9.16 o 
   5   2  11       14.67        0.00     16.21 o 
  -8   3  11      225.72      240.30     25.23 o 
  -7   3  11      359.54      368.58     27.05 o 
  -6   3  11     2072.13     1941.02     60.29 o 
  -5   3  11     2182.54     2202.07     48.47 o 
  -4   3  11     3791.85     3669.51     58.71 o 
  -3   3  11      364.51      369.35     18.87 o 
  -2   3  11     1399.44     1468.50     30.27 o 
  -1   3  11     2456.31     2482.29     45.54 o 
   0   3  11      281.34      273.45     16.16 o 
   1   3  11      694.56      689.56     26.12 o 
   2   3  11      619.03      568.79     25.02 o 
   3   3  11      727.27      708.07     36.68 o 
   4   3  11     1030.09     1088.72     47.95 o 
   5   3  11      228.67      267.61     28.15 o 
  -8   4  11        0.12        7.89      7.64 o 
  -7   4  11       81.86       74.18     15.46 o 
  -6   4  11       15.37        4.62      6.04 o 
  -5   4  11        0.79        0.00      3.58 o 
  -4   4  11      115.60      106.41     12.45 o 
  -3   4  11        8.84       10.05      5.07 o 
  -2   4  11      513.97      521.69     22.42 o 
  -1   4  11      137.52      138.79     11.13 o 
   0   4  11       12.07       24.91      6.57 o 
   1   4  11       11.29        8.50      5.16 o 
   2   4  11        2.39        5.81      4.93 o 
   3   4  11       22.99       21.13     10.03 o 
   4   4  11        2.77        2.08      8.02 o 
   5   4  11       22.34       23.78     11.71 o 
  -8   5  11      417.30      419.81     31.85 o 
  -7   5  11      235.45      227.17     34.60 o 
  -6   5  11      300.59      285.50     23.95 o 
  -5   5  11     1846.34     1730.29     55.19 o 
  -4   5  11     3359.37     3326.95     68.81 o 
  -3   5  11     2516.89     2526.58     49.46 o 
  -2   5  11     1572.02     1592.44     39.29 o 
  -1   5  11     1601.17     1559.77     48.26 o 
   0   5  11     2430.10     2406.02     46.98 o 
   1   5  11     2796.76     2854.00    115.09 o 
   2   5  11     1692.34     1637.02     45.24 o 
   3   5  11     1216.40     1132.86     46.64 o 
   4   5  11      524.84      520.63     34.15 o 
   5   5  11      397.36      409.69     34.55 o 
  -7   6  11       29.54       24.04     10.22 o 
  -6   6  11       14.32       17.78      8.38 o 
  -5   6  11      320.06      287.19     23.75 o 
  -4   6  11      240.49      261.76     22.01 o 
  -3   6  11       51.11       52.08      9.47 o 
  -2   6  11      569.62      563.98     30.35 o 
  -1   6  11        1.72        1.66      6.63 o 
   0   6  11      309.31      308.22     22.48 o 
   1   6  11        9.17        5.01      4.47 o 
   2   6  11      107.14      106.29     11.55 o 
   3   6  11      180.99      180.36     21.68 o 
   4   6  11       74.59       81.60     17.33 o 
  -7   7  11      799.90      787.02     43.07 o 
  -6   7  11       45.89       49.45     13.14 o 
  -5   7  11      172.54      155.20     20.87 o 
  -4   7  11      611.94      634.59     34.50 o 
  -3   7  11     3192.25     3223.69     74.55 o 
  -2   7  11      995.97      963.10     40.17 o 
  -1   7  11      523.65      558.90     30.44 o 
   0   7  11     1459.45     1442.41     38.19 o 
   1   7  11     2606.70     2644.17    104.85 o 
   2   7  11      957.09      951.90     33.32 o 
   3   7  11      318.33      351.19     21.82 o 
   4   7  11      228.74      199.90     24.47 o 
  -7   8  11       17.42       17.39     10.03 o 
  -6   8  11      215.33      198.99     24.45 o 
  -5   8  11       52.51       64.91     14.24 o 
  -4   8  11       39.10       32.03     11.02 o 
  -3   8  11      145.32      137.00     19.12 o 
  -2   8  11      233.32      210.77     21.78 o 
  -1   8  11      218.20      217.41     16.24 o 
   0   8  11       36.12       38.74      8.65 o 
   1   8  11       12.43       12.80      8.13 o 
   2   8  11        0.54        1.31      6.74 o 
   3   8  11        3.97        0.00      7.92 o 
  -6   9  11      673.70      615.96     39.93 o 
  -5   9  11      153.47      162.38     21.96 o 
  -4   9  11      144.50      163.78     21.72 o 
  -3   9  11      187.84      218.18     23.26 o 
  -2   9  11      369.75      371.91     26.70 o 
  -1   9  11      982.74     1059.50     34.83 o 
   0   9  11      223.36      223.06     17.48 o 
   1   9  11      419.38      401.82     28.14 o 
   2   9  11      504.12      514.50     50.34 o 
   3   9  11      180.97      198.07     24.53 o 
  -5  10  11        9.48        9.39      8.11 o 
  -4  10  11        5.86        5.35      6.99 o 
  -3  10  11      106.28       95.08     17.14 o 
  -2  10  11       88.69       78.57     12.39 o 
  -1  10  11       39.45       29.90      8.39 o 
   0  10  11      121.71      102.32     17.72 o 
   1  10  11        4.72        0.00      5.82 o 
   2  10  11        1.40       11.71      9.16 o 
  -4  11  11      216.52      191.87     24.42 o 
  -3  11  11       14.51       21.81      9.71 o 
  -2  11  11      467.16      462.07     25.20 o 
  -1  11  11     1345.40     1346.94     52.46 o 
   0  11  11      707.76      752.49     40.02 o 
   1  11  11      169.05      162.84     22.39 o 
  -3  12  11       86.11       79.71     17.06 o 
  -2  12  11       31.82       20.82      9.81 o 
  -1  12  11       26.10       17.22     10.40 o 
   0  12  11       19.92       31.86     12.06 o 
  -7   0  12     2155.97     2084.37     87.01 o 
  -6   0  12     1454.21     1428.42     47.50 o 
  -5   0  12      209.87      232.94     19.80 o 
  -4   0  12     1169.68     1259.26     42.17 o 
  -3   0  12     3639.77     3739.16    126.06 o 
  -2   0  12     1081.49     1031.41     37.92 o 
  -1   0  12     1816.35     1800.42     50.62 o 
   0   0  12     1580.31     1559.78     48.39 o 
   1   0  12     3848.82     3864.91    179.31 o 
   2   0  12     2312.67     2359.19     91.36 o 
   3   0  12      396.49      417.77     42.06 o 
   4   0  12        3.45       17.20     12.64 o 
   5   0  12      190.46      166.98     34.39 o 
  -8   1  12       57.02       75.00     23.72 o 
  -7   1  12       22.69       10.64      6.22 o 
  -6   1  12        9.81        7.14      5.18 o 
  -5   1  12      255.98      246.50     14.33 o 
  -4   1  12      131.21      135.46     12.02 o 
  -3   1  12       29.11       21.98      5.83 o 
  -2   1  12      504.81      506.73     21.99 o 
  -1   1  12      477.48      461.62     18.36 o 
   0   1  12       44.44       38.77      7.09 o 
   1   1  12      349.83      344.99     19.68 o 
   2   1  12       57.89       82.97     15.89 o 
   3   1  12       27.05       23.63     10.77 o 
   4   1  12        0.57        5.64      7.62 o 
   5   1  12        1.83        3.19      8.80 o 
  -8   2  12      318.76      380.58     39.05 o 
  -7   2  12      679.37      658.49     35.70 o 
  -6   2  12      569.75      570.17     26.34 o 
  -5   2  12     1030.86     1061.82     33.65 o 
  -4   2  12      563.75      558.53     20.07 o 
  -3   2  12      669.60      642.60     21.25 o 
  -2   2  12     2004.85     1990.85     53.78 o 
  -1   2  12     1279.72     1262.39     33.45 o 
   0   2  12     2210.13     2208.54     41.10 o 
   1   2  12     1277.87     1294.70     46.68 o 
   2   2  12     1107.54     1207.54     46.73 o 
   3   2  12     1088.21     1080.07     46.55 o 
   4   2  12      325.41      330.56     28.26 o 
  -8   3  12        0.17        0.81      7.17 o 
  -7   3  12       24.01       14.74      8.58 o 
  -6   3  12        1.35        0.00      5.16 o 
  -5   3  12      195.91      185.54     16.28 o 
  -4   3  12      288.13      285.02     17.71 o 
  -3   3  12        2.26        0.00      4.09 o 
  -2   3  12       55.15       49.97      7.84 o 
  -1   3  12      253.73      242.44     14.05 o 
   0   3  12      133.26      125.63     13.44 o 
   1   3  12      196.84      174.83     15.84 o 
   2   3  12        5.85        5.20      5.51 o 
   3   3  12        0.14        0.00      6.92 o 
   4   3  12       29.04       18.46     10.76 o 
  -8   4  12      190.75      191.95     24.78 o 
  -7   4  12       76.36       53.69     13.68 o 
  -6   4  12      265.44      348.54     44.70 o 
  -5   4  12     2337.17     2395.40     72.11 o 
  -4   4  12      910.92      887.45     37.07 o 
  -3   4  12      350.98      326.62     19.02 o 
  -2   4  12     2780.18     2704.00     52.74 o 
  -1   4  12     1778.32     1755.90     35.93 o 
   0   4  12     2401.87     2405.84    112.69 o 
   1   4  12      241.31      246.27     17.51 o 
   2   4  12      347.51      362.02     21.06 o 
   3   4  12     1024.15      954.07     44.42 o 
   4   4  12      762.53      841.23     75.98 o 
  -7   5  12       12.78        8.40      8.03 o 
  -6   5  12      136.41      104.92     18.05 o 
  -5   5  12       33.36       27.98     10.01 o 
  -4   5  12       38.15       30.56     11.96 o 
  -3   5  12       53.01       44.96      9.44 o 
  -2   5  12      479.92      466.58     22.68 o 
  -1   5  12      176.77      176.30     26.93 o 
   0   5  12       23.11       18.96      6.58 o 
   1   5  12        1.32        2.37      4.68 o 
   2   5  12      161.89      169.19     16.57 o 
   3   5  12        8.56        6.58      8.43 o 
   4   5  12        0.55       11.54      9.74 o 
  -7   6  12      407.96      456.93     33.03 o 
  -6   6  12      404.04      395.23     29.28 o 
  -5   6  12      721.90      677.41     36.84 o 
  -4   6  12     1778.76     1763.71     57.20 o 
  -3   6  12     2673.38     2604.63     53.47 o 
  -2   6  12     1138.55     1124.75     43.98 o 
  -1   6  12     1093.11     1085.45     43.06 o 
   0   6  12     1215.92     1233.36     46.06 o 
   1   6  12      856.09      966.71     68.99 o 
   2   6  12      486.26      523.24     25.75 o 
   3   6  12      301.55      303.35     26.18 o 
   4   6  12      174.41      161.58     23.51 o 
  -7   7  12        4.22        4.28      7.72 o 
  -6   7  12       11.57       17.24      9.34 o 
  -5   7  12        8.23       15.12      7.98 o 
  -4   7  12       91.23       91.84     16.46 o 
  -3   7  12       15.34       13.98      7.80 o 
  -2   7  12       32.72       28.85      9.39 o 
  -1   7  12        3.82        2.12      5.59 o 
   0   7  12       45.36       49.95     12.62 o 
   1   7  12        9.61        5.09      6.78 o 
   2   7  12        1.85        0.00      9.84 o 
   3   7  12       10.63        4.89      8.91 o 
  -6   8  12      466.44      475.96     46.92 o 
  -5   8  12      220.15      233.54     25.79 o 
  -4   8  12      812.09      827.14     41.49 o 
  -3   8  12     1227.69     1191.56     48.41 o 
  -2   8  12      490.78      518.71     31.63 o 
  -1   8  12      119.42      140.76     19.11 o 
   0   8  12      485.73      525.46     31.48 o 
   1   8  12     1015.64     1006.97     65.16 o 
   2   8  12      436.70      444.90     45.89 o 
   3   8  12      565.54      612.61     54.80 o 
  -6   9  12      130.32      113.31     20.84 o 
  -5   9  12       26.06       23.14     10.21 o 
  -4   9  12       37.17       16.15      8.85 o 
  -3   9  12      148.51      122.85     18.93 o 
  -2   9  12      233.93      246.65     24.00 o 
  -1   9  12        8.44        5.18      7.10 o 
   0   9  12       63.17       49.83     18.85 o 
   1   9  12      121.44      134.87     29.73 o 
   2   9  12       14.39        8.91     13.36 o 
  -5  10  12      881.09      868.87     46.32 o 
  -4  10  12      710.50      706.11     41.33 o 
  -3  10  12      190.74      174.86     22.88 o 
  -2  10  12      884.51      849.64     42.02 o 
  -1  10  12      546.96      639.25     36.22 o 
   0  10  12      231.59      222.19     35.53 o 
   1  10  12      213.48      230.07     36.98 o 
  -4  11  12        4.24        3.74      7.57 o 
  -3  11  12       10.17        6.29      8.34 o 
  -2  11  12        0.99        4.11      7.84 o 
  -1  11  12        6.54       12.02     12.12 o 
   0  11  12        0.09        5.08     12.74 o 
  -8   1  13      627.64      645.45     53.87 o 
  -7   1  13     1581.04     1626.37     78.92 o 
  -6   1  13     1260.02     1265.50     43.38 o 
  -5   1  13      486.66      476.73     23.59 o 
  -4   1  13     2679.40     2620.84     44.75 o 
  -3   1  13     2811.26     2836.70     64.08 o 
  -2   1  13      840.26      780.06     24.64 o 
  -1   1  13       17.29       22.35      5.92 o 
   0   1  13       11.42        9.04      4.88 o 
   1   1  13     1196.60     1186.70     51.42 o 
   2   1  13     1250.78     1224.85     49.04 o 
   3   1  13      251.53      247.92     26.17 o 
   4   1  13      206.47      197.11     37.39 o 
  -8   2  13       19.24       20.72     14.81 o 
  -7   2  13       23.17       19.46      9.31 o 
  -6   2  13       44.69       41.49      9.79 o 
  -5   2  13       33.36       14.31      6.47 o 
  -4   2  13       51.70       62.45     10.78 o 
  -3   2  13      765.13      731.71     23.84 o 
  -2   2  13       94.06       94.65     12.28 o 
  -1   2  13      707.75      706.59     23.88 o 
   0   2  13      146.90      144.85     13.01 o 
   1   2  13        0.69        6.59      5.57 o 
   2   2  13       17.56        5.45      7.87 o 
   3   2  13       27.09       16.16     10.44 o 
   4   2  13      121.27      114.61     20.87 o 
  -7   3  13       34.28       27.83     11.34 o 
  -6   3  13      988.38     1019.37     58.94 o 
  -5   3  13     1834.58     1817.74     46.03 o 
  -4   3  13      517.86      546.32     25.25 o 
  -3   3  13      784.75      778.27     29.54 o 
  -2   3  13      691.30      696.66     23.45 o 
  -1   3  13     3429.22     3501.17     52.70 o 
   0   3  13     2575.50     2497.46     62.29 o 
   1   3  13      615.29      649.27     28.21 o 
   2   3  13      951.43      860.80     41.33 o 
   3   3  13      913.71      901.56     44.78 o 
   4   3  13      906.18      958.07     48.85 o 
  -7   4  13        0.13        5.92      6.76 o 
  -6   4  13       18.06       20.53      9.58 o 
  -5   4  13        3.65        1.05      4.81 o 
  -4   4  13       40.40       39.68      8.92 o 
  -3   4  13      247.16      247.45     17.73 o 
  -2   4  13      435.54      403.20     21.81 o 
  -1   4  13      302.07      296.44     23.44 o 
   0   4  13       32.26       37.42      8.89 o 
   1   4  13        0.37        4.22      5.43 o 
   2   4  13       12.33       17.25      7.39 o 
   3   4  13       35.00       42.06     13.14 o 
  -7   5  13      128.81      127.15     21.09 o 
  -6   5  13      570.99      588.98     35.91 o 
  -5   5  13     1269.32     1232.88     62.93 o 
  -4   5  13      410.45      408.99     22.58 o 
  -3   5  13      292.26      277.48     18.73 o 
  -2   5  13      910.90      900.79     32.61 o 
  -1   5  13     2536.33     2431.55     65.87 o 
   0   5  13     2167.99     2114.65    111.82 o 
   1   5  13      331.19      335.53     29.16 o 
   2   5  13      257.51      273.86     23.91 o 
   3   5  13      506.89      544.29     35.81 o 
  -7   6  13        7.19        7.78      9.39 o 
  -6   6  13        0.32        0.25      7.09 o 
  -5   6  13       25.97       41.42     12.25 o 
  -4   6  13      124.71      138.49     20.02 o 
  -3   6  13      419.21      403.35     22.48 o 
  -2   6  13       52.73       57.30     13.80 o 
  -1   6  13       61.36       51.88     12.74 o 
   0   6  13       13.34       18.07      8.81 o 
   1   6  13       22.47       18.14      9.85 o 
   2   6  13       17.76        9.00      7.05 o 
   3   6  13        4.33        5.92      8.82 o 
  -6   7  13      333.55      322.17     29.27 o 
  -5   7  13      139.20      168.52     22.81 o 
  -4   7  13      815.73      817.24     41.42 o 
  -3   7  13     1310.38     1431.54     53.76 o 
  -2   7  13      980.58      976.78     51.02 o 
  -1   7  13      700.69      729.77     52.00 o 
   0   7  13      544.83      578.61     33.84 o 
   1   7  13      895.20      913.27     85.61 o 
   2   7  13      847.95      907.01     65.47 o 
  -6   8  13      100.56       82.46     18.31 o 
  -5   8  13       29.76       14.90      9.30 o 
  -4   8  13       88.00       84.58     17.00 o 
  -3   8  13      181.67      161.07     21.53 o 
  -2   8  13      301.42      265.91     25.02 o 
  -1   8  13      123.52      114.05     25.28 o 
   0   8  13       60.95       73.20     15.56 o 
   1   8  13       38.16       52.52     20.92 o 
   2   8  13       35.18       54.69     22.48 o 
  -5   9  13      193.99      157.40     23.40 o 
  -4   9  13      380.10      365.58     29.51 o 
  -3   9  13     1008.72      952.04     45.73 o 
  -2   9  13      589.46      558.56     34.74 o 
  -1   9  13      612.03      627.94     49.93 o 
   0   9  13      564.51      554.71     51.48 o 
   1   9  13      595.12      541.34     52.00 o 
  -4  10  13      121.82       90.63     18.17 o 
  -3  10  13       39.74       33.12     12.29 o 
  -2  10  13        0.06        3.08      7.18 o 
  -1  10  13        0.06        0.00      7.67 o 
   0  10  13       72.96       54.38     21.86 o 
  -7   0  14      884.26      912.91     62.36 o 
  -6   0  14      207.88      245.60     35.43 o 
  -5   0  14      217.11      204.30     28.28 o 
  -4   0  14     1817.04     1883.01     56.34 o 
  -3   0  14     2637.36     2514.04     64.52 o 
  -2   0  14     4262.80     3979.10     81.66 o 
  -1   0  14      245.63      283.10     23.14 o 
   0   0  14      815.49      795.98     38.56 o 
   1   0  14     1350.79     1358.95     72.93 o 
   2   0  14      534.77      563.41     50.14 o 
   3   0  14      288.31      278.44     40.92 o 
  -7   1  14        1.82        3.95      8.17 o 
  -6   1  14      181.78      201.31     18.49 o 
  -5   1  14      193.18      169.73     16.61 o 
  -4   1  14      112.40      118.58     12.26 o 
  -3   1  14       40.07       36.13      7.55 o 
  -2   1  14        1.38        0.37      4.11 o 
  -1   1  14        0.01        0.00      3.85 o 
   0   1  14      179.37      181.51     14.88 o 
   1   1  14      156.75      162.60     17.32 o 
   2   1  14        0.74        0.00      7.36 o 
   3   1  14        0.43        0.00      8.24 o 
  -7   2  14      465.15      530.71     34.16 o 
  -6   2  14      390.46      397.27     23.43 o 
  -5   2  14      775.33      796.48     31.68 o 
  -4   2  14     1638.18     1605.80     50.78 o 
  -3   2  14     1352.09     1382.62     40.49 o 
  -2   2  14     2173.97     2158.50     53.57 o 
  -1   2  14     1381.74     1353.30     34.50 o 
   0   2  14     1163.43     1125.17     37.10 o 
   1   2  14     1186.13     1171.19     39.14 o 
   2   2  14      369.62      341.55     30.04 o 
   3   2  14      404.82      403.24     37.45 o 
  -7   3  14        1.38        7.41      8.35 o 
  -6   3  14       29.62       39.09     12.19 o 
  -5   3  14      371.43      350.98     21.79 o 
  -4   3  14       29.31       27.06      8.47 o 
  -3   3  14       68.76       69.87     11.98 o 
  -2   3  14       20.09       10.62      6.14 o 
  -1   3  14        3.34        4.90      4.68 o 
   0   3  14       13.48        8.38      5.72 o 
   1   3  14        3.12        4.29      5.74 o 
   2   3  14        0.80        2.05      8.25 o 
   3   3  14        1.17        2.68      8.84 o 
  -7   4  14      167.36      150.11     22.73 o 
  -6   4  14      543.61      539.94     34.79 o 
  -5   4  14     1143.87     1148.32     38.70 o 
  -4   4  14      517.49      481.22     28.02 o 
  -3   4  14      294.27      323.54     20.57 o 
  -2   4  14      235.55      247.93     24.02 o 
  -1   4  14     1842.64     1813.60     58.70 o 
   0   4  14     1133.19     1191.49     38.42 o 
   1   4  14      502.49      485.87     25.77 o 
   2   4  14      401.56      360.29     51.43 o 
   3   4  14      575.40      638.16     40.01 o 
  -6   5  14      321.28      282.73     28.38 o 
  -5   5  14       13.51       13.83      8.76 o 
  -4   5  14      218.17      223.75     19.23 o 
  -3   5  14        0.01        0.00      4.66 o 
  -2   5  14      145.25      154.48     16.79 o 
  -1   5  14       17.18        6.67      8.06 o 
   0   5  14      125.62      142.32     20.29 o 
   1   5  14      264.00      270.19     20.82 o 
   2   5  14       14.29       16.67      8.37 o 
  -6   6  14      642.95      710.30     52.73 o 
  -5   6  14      442.63      458.48     32.69 o 
  -4   6  14      255.47      249.45     25.89 o 
  -3   6  14      412.75      416.82     26.52 o 
  -2   6  14      481.90      515.64     32.76 o 
  -1   6  14      367.76      388.72     28.32 o 
   0   6  14      462.05      459.42     31.22 o 
   1   6  14      390.60      409.13     39.05 o 
   2   6  14      388.43      416.63     45.99 o 
  -6   7  14       10.80       12.01      9.42 o 
  -5   7  14      223.11      217.29     30.45 o 
  -4   7  14       39.79       35.45     13.36 o 
  -3   7  14        2.05        6.16      7.25 o 
  -2   7  14        0.04        1.98      6.51 o 
  -1   7  14       10.81        8.50      8.09 o 
   0   7  14        9.98       15.86      8.82 o 
   1   7  14        0.31        0.00      7.01 o 
  -5   8  14      439.44      439.65     39.41 o 
  -4   8  14      834.44      764.67     42.82 o 
  -3   8  14      618.35      580.98     59.10 o 
  -2   8  14     1248.23     1230.82     52.01 o 
  -1   8  14      431.54      492.96     33.25 o 
   0   8  14      250.63      249.25     26.37 o 
   1   8  14      739.34      748.52     61.74 o 
  -4   9  14       78.51       97.27     18.97 o 
  -3   9  14        3.40        0.00      6.66 o 
  -2   9  14      336.86      341.02     28.48 o 
  -1   9  14        2.75        8.68      8.79 o 
   0   9  14       36.82       50.34     21.65 o 
  -7   1  15      838.28      842.37     43.98 o 
  -6   1  15      440.33      480.09     27.24 o 
  -5   1  15      513.86      520.33     26.67 o 
  -4   1  15      431.04      439.57     24.39 o 
  -3   1  15     1437.67     1405.51     35.89 o 
  -2   1  15      777.61      758.58     26.73 o 
  -1   1  15      498.41      502.18     22.27 o 
   0   1  15     1198.22     1160.21     34.23 o 
   1   1  15      891.11      884.73     43.80 o 
   2   1  15      772.44      791.72     43.43 o 
  -7   2  15       20.55       24.06     11.01 o 
  -6   2  15      175.71      170.77     18.51 o 
  -5   2  15       22.13       22.44      8.44 o 
  -4   2  15      113.48      115.37     15.31 o 
  -3   2  15      127.03      112.44     18.31 o 
  -2   2  15       42.33       57.07      9.43 o 
  -1   2  15        3.50        0.00      4.46 o 
   0   2  15      114.59      117.25     15.32 o 
   1   2  15      474.18      491.00     27.06 o 
   2   2  15       37.75       48.40     15.14 o 
  -6   3  15      636.54      602.94     37.13 o 
  -5   3  15     1286.63     1229.39     41.17 o 
  -4   3  15      859.08      811.90     33.19 o 
  -3   3  15      474.89      479.05     25.58 o 
  -2   3  15      330.51      324.58     21.38 o 
  -1   3  15      862.71      922.74     30.13 o 
   0   3  15      529.26      554.16     27.77 o 
   1   3  15      216.36      252.46     21.43 o 
   2   3  15      441.94      442.10     33.41 o 
  -6   4  15        0.15       11.75      9.00 o 
  -5   4  15        2.50        4.79      5.80 o 
  -4   4  15       40.49       45.67     10.21 o 
  -3   4  15       24.99       21.24      7.53 o 
  -2   4  15        2.40        5.87      5.48 o 
  -1   4  15       50.92       46.83     12.85 o 
   0   4  15       26.55       18.07      9.32 o 
   1   4  15        9.95       11.10      7.26 o 
   2   4  15        4.15        0.00      8.14 o 
  -6   5  15      708.65      701.03     92.30 o 
  -5   5  15      523.79      551.40     35.97 o 
  -4   5  15      684.02      665.06     31.58 o 
  -3   5  15      557.99      590.74     29.10 o 
  -2   5  15      548.36      522.32     33.35 o 
  -1   5  15      946.35      944.69     45.08 o 
   0   5  15      466.64      461.55     32.19 o 
   1   5  15      540.54      599.92     37.45 o 
  -5   6  15       14.88       16.76     10.87 o 
  -4   6  15       82.60       71.88     20.98 o 
  -3   6  15        6.86       12.06      8.46 o 
  -2   6  15       66.42       62.88     21.13 o 
  -1   6  15      173.42      199.37     24.00 o 
   0   6  15       52.24       50.46     13.73 o 
   1   6  15      259.13      294.48     36.31 o 
  -5   7  15      161.56      165.76     24.25 o 
  -4   7  15      190.59      201.91     39.41 o 
  -3   7  15      867.09      857.98     45.01 o 
  -2   7  15      926.60      877.90     62.57 o 
  -1   7  15      297.95      279.41     40.76 o 
   0   7  15      759.65      759.06     77.85 o 
  -3   8  15        9.15        2.36      7.58 o 
  -2   8  15        0.09        5.04      7.95 o 
  -1   8  15       15.20        8.92     11.76 o 
  -6   0  16      598.66      536.48     50.65 o 
  -5   0  16      169.55      136.42     30.45 o 
  -4   0  16      516.04      495.27     32.03 o 
  -3   0  16     1643.19     1687.42     57.95 o 
  -2   0  16     1831.97     1805.30     60.52 o 
  -1   0  16      909.37      864.16     42.98 o 
   0   0  16      733.18      664.77     38.85 o 
   1   0  16      835.07      848.38     63.40 o 
  -6   1  16       27.88       36.08     13.26 o 
  -5   1  16       44.40       31.63      9.85 o 
  -4   1  16       40.85       33.76      9.83 o 
  -3   1  16       42.48       43.20     10.54 o 
  -2   1  16       28.27       27.31      7.81 o 
  -1   1  16      215.92      209.32     17.05 o 
   0   1  16        1.13        0.55      5.97 o 
   1   1  16        8.30        6.95      9.42 o 
  -6   2  16      492.79      483.96     27.69 o 
  -5   2  16      566.98      567.84     29.23 o 
  -4   2  16     1059.35     1033.62     38.47 o 
  -3   2  16      687.69      677.83     31.21 o 
  -2   2  16      980.22      921.98     36.35 o 
  -1   2  16      962.65      958.42     32.01 o 
   0   2  16      574.81      558.53     29.10 o 
   1   2  16      460.66      445.11     26.97 o 
  -5   3  16       82.36       72.98     13.37 o 
  -4   3  16        3.79        0.00      5.77 o 
  -3   3  16      145.77      162.74     17.99 o 
  -2   3  16       18.68       20.38      7.93 o 
  -1   3  16      191.36      171.10     23.36 o 
   0   3  16       19.19       13.14      7.56 o 
   1   3  16       53.40       45.33     11.57 o 
  -5   4  16     1068.30     1153.85     42.02 o 
  -4   4  16     1411.86     1435.91     46.22 o 
  -3   4  16      267.48      277.98     22.70 o 
  -2   4  16      391.48      399.02     24.91 o 
  -1   4  16      701.61      685.07     39.53 o 
   0   4  16      360.91      422.80     31.97 o 
  -5   5  16        6.27       14.59      9.58 o 
  -4   5  16       81.14      101.18     15.64 o 
  -3   5  16       81.45       69.94     12.87 o 
  -2   5  16        8.13        5.54      7.69 o 
  -1   5  16       38.18       42.29     13.14 o 
   0   5  16        2.25        1.13      7.34 o 
  -4   6  16      371.78      382.23     31.50 o 
  -3   6  16      672.72      638.36     39.42 o 
  -2   6  16      297.61      272.08     28.42 o 
  -1   6  16      337.66      319.78     29.03 o 
  -5   1  17      485.80      434.98     42.00 o 
  -4   1  17       71.97       76.49     13.79 o 
  -3   1  17      532.41      531.71     28.82 o 
  -2   1  17      490.22      493.25     24.11 o 
  -1   1  17      572.10      571.37     26.07 o 
   0   1  17      588.45      624.65     32.15 o 
  -4   2  17       77.82       97.52     19.04 o 
  -3   2  17      198.81      204.56     20.80 o 
  -2   2  17       97.13       82.29     13.76 o 
  -1   2  17       49.22       52.81     10.42 o 
  -4   3  17      620.71      660.21     32.63 o 
  -3   3  17      260.92      246.17     22.42 o 
  -2   3  17      488.16      452.21     27.26 o 
  -1   3  17      533.36      534.17     56.20 o 
  -3   4  17        0.00        2.51      6.00 o 
  -2   4  17        3.55        4.71      6.46 o 
                                                 
